# Supplementary material for: The Transcriptomic Profile of Monocytes from Patients With Sjögren’s Syndrome Is Associated With Inflammatory Parameters and Is Mimicked by Circulating Mediators
Source: Front Immunol. 2021 Aug 3;12:701656. doi: 10.3389/fimmu.2021.701656 (PMC8368727; doi:10.3389/fimmu.2021.701656)
Supplement: Supplementary file 2 [file Table_4.xlsx]

## Sheet: Blue
pSS_vs_HC
ENSG_ID	base_Mean	log2_FoldChange	p-value	FDR p-value	external_gene_name
ENSG00000169871	890.598	0.707748	4.19268e-05	0.0022584	TRIM56
ENSG00000225217	1110.37	0.686413	0.00110297	0.017226	HSPA7
ENSG00000142961	395.433	0.675078	2.96767e-09	6.5274e-06	MOB3C
ENSG00000196116	698.34	0.645833	2.18402e-07	6.70292e-05	TDRD7
ENSG00000164124	286.852	0.606395	0.000141349	0.00481284	TMEM144
ENSG00000236383	125.902	0.589728	0.000541298	0.0111304	LINC00854
ENSG00000257878	135.434	0.587785	0.00147606	0.0205481	RP11-256L6.3
ENSG00000124357	5066.7	0.586038	6.33304e-06	0.00061909	NAGK
ENSG00000136051	3547.87	0.572679	1.23931e-07	4.67291e-05	KIAA1033
ENSG00000185722	2008.36	0.56704	3.7808e-05	0.00215066	ANKFY1
ENSG00000147996	139.429	0.563572	0.000805444	0.0143133	CBWD5
ENSG00000134574	589.454	0.561904	0.000578447	0.0116307	DDB2
ENSG00000198959	171.554	0.559205	0.00449863	0.040747	TGM2
ENSG00000083223	2513.86	0.55305	2.95972e-05	0.00185997	ZCCHC6
ENSG00000062598	1239.66	0.528849	8.42165e-05	0.00344088	ELMO2
ENSG00000172432	1640.6	0.528206	9.75063e-06	0.000875368	GTPBP2
ENSG00000168906	3187.32	0.527533	0.00219862	0.0261633	MAT2A
ENSG00000268858	263.774	0.52389	3.29305e-05	0.00198796	RP4-591C20.9
ENSG00000197381	185.914	0.518102	0.00240771	0.0276408	ADARB1
ENSG00000075407	238.96	0.512437	0.00229051	0.0268692	ZNF37A
ENSG00000160602	155.696	0.512155	0.000225551	0.00649911	NEK8
ENSG00000104133	3094.61	0.50837	4.18789e-05	0.0022584	SPG11
ENSG00000173681	167.124	0.50636	0.000956158	0.0159045	CXorf23
ENSG00000026950	1638.59	0.505953	0.000801908	0.014301	BTN3A1
ENSG00000149218	187.584	0.499905	0.00127624	0.0188606	ENDOD1
ENSG00000125124	533.281	0.497494	6.05349e-05	0.0027949	BBS2
ENSG00000136824	182.303	0.492817	0.00202496	0.0248821	SMC2
ENSG00000244482	2473.79	0.492057	0.00026045	0.00711626	LILRA6
ENSG00000119139	884.818	0.49055	0.00235536	0.0273816	TJP2
ENSG00000107736	1496.8	0.478857	8.16345e-05	0.00338428	CDH23
ENSG00000119397	1885.43	0.476113	0.000837696	0.0146619	CNTRL
ENSG00000165240	246.574	0.474285	0.000913702	0.0155188	ATP7A
ENSG00000100784	260.381	0.472513	0.000140574	0.00481284	RPS6KA5
ENSG00000151849	101.024	0.468873	0.00151765	0.0208766	CENPJ
ENSG00000127980	380.191	0.461202	0.000260333	0.00711626	PEX1
ENSG00000214688	362.272	0.455528	0.00260852	0.0290014	C10orf105
ENSG00000089048	180.016	0.45253	0.00109893	0.0171831	ESF1
ENSG00000124608	193.967	0.447138	0.000223426	0.00646614	AARS2
ENSG00000115419	1015.38	0.438786	0.00168281	0.022169	GLS
ENSG00000101596	5758.32	0.438076	0.00049008	0.0104148	SMCHD1
ENSG00000146192	5810.87	0.43803	0.000695873	0.0130508	FGD2
ENSG00000072121	904.117	0.435818	0.000584746	0.0116923	ZFYVE26
ENSG00000021762	943.713	0.432135	0.00269495	0.0295639	OSBPL5
ENSG00000138246	2977.01	0.431463	0.00144591	0.02033	DNAJC13
ENSG00000135048	2219.29	0.427319	0.00153082	0.0208916	TMEM2
ENSG00000116984	511.742	0.426985	0.00150902	0.020853	MTR
ENSG00000154222	734.691	0.422366	3.64925e-05	0.00210302	CC2D1B
ENSG00000118762	294.656	0.42032	0.00209596	0.0253068	PKD2
ENSG00000244513	565.728	0.417421	1.38834e-06	0.000226196	CTD-2013N24.2
ENSG00000083097	557.513	0.416758	0.000548028	0.0111887	DOPEY1
ENSG00000081014	573.555	0.416392	0.000112219	0.0041252	AP4E1
ENSG00000105186	530.84	0.414921	6.07817e-05	0.0027949	ANKRD27
ENSG00000129566	2742.4	0.412495	0.00278063	0.0302049	TEP1
ENSG00000108469	363.08	0.412114	0.000122395	0.00437735	RECQL5
ENSG00000182179	3246.34	0.41194	0.000277442	0.00738378	UBA7
ENSG00000102531	1460.2	0.407943	9.2847e-08	3.90173e-05	FNDC3A
ENSG00000138640	843.228	0.406539	0.0022427	0.0265206	FAM13A
ENSG00000122126	340.436	0.404325	0.000199871	0.00602214	OCRL
ENSG00000111602	211.875	0.394408	0.00359876	0.0356676	TIMELESS
ENSG00000111801	1370.51	0.389078	0.000917362	0.015541	BTN3A3
ENSG00000198604	2631.14	0.385004	0.000527808	0.010952	BAZ1A
ENSG00000114127	1443.7	0.38262	0.00281324	0.0304065	XRN1
ENSG00000073331	509.335	0.382586	0.00453651	0.0409217	ALPK1
ENSG00000046651	241.995	0.382507	0.00553838	0.0461138	OFD1
ENSG00000160214	320.385	0.381406	0.00605465	0.0489603	RRP1
ENSG00000163959	142.29	0.373288	0.00387899	0.0373816	SLC51A
ENSG00000094631	1033.35	0.373283	3.86674e-05	0.00218074	HDAC6
ENSG00000008853	308.426	0.372582	0.00425436	0.0394077	RHOBTB2
ENSG00000113119	308.694	0.371349	0.000427788	0.00969128	TMCO6
ENSG00000108599	1294.05	0.371098	8.09499e-05	0.00337002	AKAP10
ENSG00000198677	933.32	0.364284	0.00102497	0.0163957	TTC37
ENSG00000267344	378.996	0.362543	0.00399493	0.0379803	CTB-39G8.3
ENSG00000160883	11183.1	0.354399	0.000967706	0.0160035	HK3
ENSG00000163029	474.683	0.35336	0.000663967	0.0127131	SMC6
ENSG00000144747	1418.82	0.353006	0.00015542	0.00503951	TMF1
ENSG00000168538	1304.46	0.352732	0.00422676	0.0392821	TRAPPC11
ENSG00000134644	1820.94	0.352652	0.00289252	0.0309817	PUM1
ENSG00000177853	999.733	0.352629	6.66847e-05	0.00302418	ZNF518A
ENSG00000104218	239.327	0.351905	0.00384793	0.0372928	CSPP1
ENSG00000061987	1192.17	0.351091	0.00152589	0.0208766	MON2
ENSG00000150995	1292.81	0.35022	0.00498341	0.0431491	ITPR1
ENSG00000173540	482.907	0.349426	0.000475762	0.0102425	GMPPB
ENSG00000119906	684.508	0.349163	0.0020344	0.0249174	FAM178A
ENSG00000178685	2774.07	0.346085	0.000977137	0.0160274	PARP10
ENSG00000134318	822.014	0.339777	0.00199127	0.0246287	ROCK2
ENSG00000101040	477.885	0.329545	0.00031851	0.00797604	ZMYND8
ENSG00000118197	486.905	0.327229	0.000119963	0.00432557	DDX59
ENSG00000103043	855.815	0.32663	0.000208592	0.00617218	VAC14
ENSG00000101577	1538.86	0.322846	0.00447139	0.0406678	LPIN2
ENSG00000158636	558.648	0.322691	0.000975442	0.0160274	C11orf30
ENSG00000125676	1437.14	0.320884	0.00102155	0.0163609	THOC2
ENSG00000070269	393.438	0.320381	0.00522064	0.0445069	TMEM260
ENSG00000073417	568.888	0.318616	0.00204162	0.0249706	PDE8A
ENSG00000095370	2033.28	0.317925	0.00578993	0.0475108	SH2D3C
ENSG00000029725	1134.11	0.316296	0.000572577	0.0115717	RABEP1
ENSG00000104714	1514.75	0.31286	0.000657224	0.0126619	ERICH1
ENSG00000149262	561.236	0.310826	0.000302932	0.00773268	INTS4
ENSG00000185158	330.245	0.304002	0.00475753	0.0419157	LRRC37B
ENSG00000075568	2207.32	0.302297	0.00249448	0.0282088	TMEM131
ENSG00000143390	1820.41	0.299549	0.00284417	0.0305905	RFX5
ENSG00000172046	1667.3	0.297694	0.00518335	0.0442646	USP19
ENSG00000003402	6558.83	0.294946	0.000309557	0.00781113	CFLAR
ENSG00000102081	1090.26	0.292266	0.00144983	0.0203547	FMR1
ENSG00000159314	6468.79	0.291078	0.00388913	0.0373816	ARHGAP27
ENSG00000226312	396.762	0.290248	0.00136788	0.0197505	CFLAR-AS1
ENSG00000145016	1621.13	0.289333	0.00486223	0.0424664	KIAA0226
ENSG00000214013	891.009	0.287844	0.00125141	0.018682	GANC
ENSG00000104518	2264.54	0.287448	0.00206963	0.025218	GSDMD
ENSG00000269987	388.834	0.285119	0.00537748	0.0453592	RP3-430N8.11
ENSG00000114166	1368.11	0.281381	0.00121235	0.0182697	KAT2B
ENSG00000171824	1106.18	0.280335	0.00142696	0.0201767	EXOSC10
ENSG00000166908	444.006	0.272082	0.000661034	0.0126982	PIP4K2C
ENSG00000196730	3603.88	0.269366	0.00291762	0.0310515	DAPK1
ENSG00000169026	579.841	0.268024	0.00559122	0.0464948	MFSD7
ENSG00000171608	5402.19	0.266405	0.00279589	0.0302685	PIK3CD
ENSG00000151694	1880.01	0.266251	0.000538463	0.0111033	ADAM17
ENSG00000078699	552.961	0.261792	0.0034436	0.0346252	CBFA2T2
ENSG00000167110	925.845	0.261183	0.00325086	0.0334124	GOLGA2
ENSG00000143398	837.725	0.254989	0.000708189	0.0131534	PIP5K1A
ENSG00000213341	852.566	0.248433	0.00391539	0.037546	CHUK
ENSG00000172943	980.132	0.247924	0.00163067	0.0217813	PHF8
ENSG00000166888	14264.3	0.241683	0.00267278	0.0293921	STAT6
ENSG00000080845	1168.71	0.211938	0.00431747	0.0398445	DLGAP4
ENSG00000110955	12011.6	-0.19155	0.0019775	0.0244889	ATP5B
ENSG00000099817	3103.31	-0.192864	0.00292877	0.0310949	POLR2E
ENSG00000147140	6101.23	-0.19427	1.65128e-05	0.00125241	NONO
ENSG00000009307	13581.8	-0.197204	0.000885772	0.0152804	CSDE1
ENSG00000070756	48292.3	-0.19824	0.00419692	0.0391426	PABPC1
ENSG00000137161	7550.76	-0.219098	0.00159613	0.0214713	CNPY3
ENSG00000111669	7292.64	-0.219854	0.00380511	0.0370871	TPI1
ENSG00000182199	1235.56	-0.220136	0.0053471	0.0451765	SHMT2
ENSG00000171720	1467.15	-0.228896	0.00136212	0.0197227	HDAC3
ENSG00000213585	1755.34	-0.231411	0.0045639	0.0410419	VDAC1
ENSG00000105220	3128.05	-0.233816	0.000366454	0.00876105	GPI
ENSG00000146701	2527.15	-0.245743	0.00112434	0.0174262	MDH2
ENSG00000131508	1718.25	-0.246237	0.000593806	0.0117664	UBE2D2
ENSG00000198492	1473.15	-0.251472	0.00539519	0.0454374	YTHDF2
ENSG00000012660	3199.37	-0.252415	0.000487398	0.0104081	ELOVL5
ENSG00000144231	511.181	-0.255924	0.00502991	0.0433288	POLR2D
ENSG00000132676	1997.65	-0.258195	0.00262557	0.0291367	DAP3
ENSG00000105671	993.59	-0.260367	0.00010016	0.00385369	DDX49
ENSG00000151846	656.161	-0.26189	0.00106755	0.0168	PABPC3
ENSG00000186283	1652.02	-0.262835	0.00355746	0.0354323	TOR3A
ENSG00000077312	1095.42	-0.263044	0.00250712	0.028279	SNRPA
ENSG00000075415	7187.77	-0.265039	0.00114941	0.0177206	SLC25A3
ENSG00000162368	3060.83	-0.265722	0.00398032	0.0379539	CMPK1
ENSG00000163466	15335.4	-0.266307	0.00121549	0.0182697	ARPC2
ENSG00000166557	738.479	-0.272257	0.00190113	0.0239173	TMED3
ENSG00000126457	1008.75	-0.272585	0.00385164	0.0372928	PRMT1
ENSG00000175756	1169.66	-0.274778	0.00253349	0.0283825	AURKAIP1
ENSG00000177830	542.441	-0.274954	0.00233611	0.0272347	CHID1
ENSG00000148229	1690.69	-0.2751	0.00192638	0.0241658	POLE3
ENSG00000126261	1926.12	-0.275366	0.00232496	0.0271526	UBA2
ENSG00000146731	2998.87	-0.275386	8.39733e-05	0.00344088	CCT6A
ENSG00000215492	2060.6	-0.276139	0.00169693	0.0223024	HNRNPA1P7
ENSG00000279605	5734.61	-0.27759	0.00450522	0.0407683	RP11-661A12.8
ENSG00000149925	24207.4	-0.277909	7.15732e-05	0.00316872	ALDOA
ENSG00000167642	1684.84	-0.281089	0.00512923	0.0439834	SPINT2
ENSG00000103145	483.97	-0.281639	0.00383262	0.0372853	HCFC1R1
ENSG00000171490	4157.99	-0.284401	0.00542641	0.0456207	RSL1D1
ENSG00000011295	770.621	-0.285449	0.00291451	0.0310515	TTC19
ENSG00000114738	7233	-0.285756	7.06271e-05	0.00313827	MAPKAPK3
ENSG00000105379	442.121	-0.285773	0.00154475	0.0210166	ETFB
ENSG00000136938	3726.62	-0.286255	0.000953335	0.0159045	ANP32B
ENSG00000111666	1394.37	-0.286652	0.00471218	0.041749	CHPT1
ENSG00000057757	639.495	-0.289108	0.00215331	0.0258286	PITHD1
ENSG00000138279	3506.78	-0.289671	0.0026288	0.0291367	ANXA7
ENSG00000100380	2190	-0.29132	0.0012579	0.0187183	ST13
ENSG00000130165	728.789	-0.291983	0.000468875	0.0101438	ELOF1
ENSG00000089248	5654.5	-0.294729	0.00123109	0.0184202	ERP29
ENSG00000117602	511.314	-0.295796	0.00214977	0.0258148	RCAN3
ENSG00000247315	758.599	-0.297122	0.000455829	0.00999265	ZCCHC3
ENSG00000130811	4085.21	-0.297937	9.88156e-05	0.00384681	EIF3G
ENSG00000262477	1856.21	-0.303273	0.00145978	0.0204311	AC021224.1
ENSG00000086598	4113.85	-0.303717	0.00142495	0.0201767	TMED2
ENSG00000214212	5013.97	-0.304127	0.00208928	0.0252515	C19orf38
ENSG00000176340	1643.28	-0.304211	0.00270905	0.0296437	COX8A
ENSG00000160570	2579.74	-0.308583	0.000691565	0.0130008	DEDD2
ENSG00000105373	7653	-0.311339	0.00582753	0.0476551	GLTSCR2
ENSG00000074842	1384.29	-0.312835	0.000660442	0.0126982	MYDGF
ENSG00000171314	1914.42	-0.314575	0.00513466	0.0440014	PGAM1
ENSG00000106803	1274.48	-0.315293	0.00571809	0.047134	SEC61B
ENSG00000211460	1584.23	-0.316907	0.000882106	0.0152371	TSN
ENSG00000248980	263.222	-0.319344	0.0046837	0.0416515	RP11-87F15.2
ENSG00000259032	288.469	-0.31935	0.00486067	0.0424664	ENSAP2
ENSG00000125734	1868.9	-0.31978	1.49022e-05	0.00118473	GPR108
ENSG00000197111	7010.5	-0.319844	0.000336686	0.00827419	PCBP2
ENSG00000187109	10140.2	-0.320739	0.00625736	0.0498361	NAP1L1
ENSG00000074800	23133.2	-0.323088	0.000180391	0.00556929	ENO1
ENSG00000173349	407.895	-0.323569	0.000600255	0.0118488	SFT2D3
ENSG00000179091	2177.37	-0.324027	0.00145679	0.0204306	CYC1
ENSG00000102978	1141.01	-0.324465	0.000107055	0.00398327	POLR2C
ENSG00000123505	2192.93	-0.324954	0.000595652	0.0117853	AMD1
ENSG00000244165	428.184	-0.326332	0.00159708	0.0214713	P2RY11
ENSG00000182512	529.833	-0.327037	0.00113999	0.0175958	GLRX5
ENSG00000101444	1513.1	-0.328666	0.00481402	0.0423475	AHCY
ENSG00000071073	741.41	-0.328732	0.00168017	0.022169	MGAT4A
ENSG00000149100	4121	-0.329387	0.00219294	0.0261193	EIF3M
ENSG00000106554	2264.54	-0.330093	0.000894146	0.0153512	CHCHD3
ENSG00000224578	2580.25	-0.331142	3.04689e-05	0.00189669	HNRNPA1P48
ENSG00000163931	31576.2	-0.331639	0.00135741	0.0197227	TKT
ENSG00000182004	212.688	-0.331873	0.00566671	0.0468863	SNRPE
ENSG00000114779	865.028	-0.333601	0.000279295	0.00738378	ABHD14B
ENSG00000130520	1113.1	-0.336143	0.000705798	0.0131534	LSM4
ENSG00000254999	3763.97	-0.337317	0.0045654	0.0410419	BRK1
ENSG00000146109	752.831	-0.339884	0.000623664	0.0122296	ABT1
ENSG00000132603	344.769	-0.341224	0.00343698	0.0346252	NIP7
ENSG00000084693	663.452	-0.343301	0.00494579	0.0428841	AGBL5
ENSG00000156735	507.716	-0.343372	0.00350397	0.0350583	BAG4
ENSG00000233144	539	-0.344495	0.000678785	0.0128706	RP11-537A6.9
ENSG00000110801	422.836	-0.344661	0.00217724	0.0259957	PSMD9
ENSG00000100823	2110.19	-0.344949	0.00186216	0.0236071	APEX1
ENSG00000140612	3992.66	-0.345912	0.00431058	0.0398088	SEC11A
ENSG00000141759	932.221	-0.347937	5.29406e-05	0.00256478	TXNL4A
ENSG00000140988	14927.1	-0.347983	0.00242481	0.0277539	RPS2
ENSG00000156482	18513.3	-0.349556	0.00607356	0.0490531	RPL30
ENSG00000253341	2322.93	-0.349774	0.000145068	0.00485881	RP11-730G20.2
ENSG00000084207	7750.11	-0.350216	0.0011773	0.0180661	GSTP1
ENSG00000228300	543.707	-0.351368	8.76919e-05	0.00354991	C19orf24
ENSG00000197982	465.901	-0.352002	0.00195559	0.0244076	C1orf122
ENSG00000116670	581.196	-0.352718	0.00421356	0.0392423	MAD2L2
ENSG00000177700	1276.1	-0.35334	0.00274843	0.0299761	POLR2L
ENSG00000178464	6618.07	-0.353828	0.00483655	0.0424411	CTD-2192J16.15
ENSG00000147677	7333.02	-0.355332	0.00408943	0.0384937	EIF3H
ENSG00000113048	705.077	-0.355443	0.00320067	0.033207	MRPS27
ENSG00000178585	1002.25	-0.355546	0.000300695	0.00769428	CTNNBIP1
ENSG00000168101	532.463	-0.355944	0.000101889	0.00387501	NUDT16L1
ENSG00000132388	1148.99	-0.357026	1.30591e-08	1.30336e-05	UBE2G1
ENSG00000178741	1699.03	-0.357217	0.000552325	0.0112312	COX5A
ENSG00000169021	1948.76	-0.358361	0.000696199	0.0130508	UQCRFS1
ENSG00000100353	5565.54	-0.358704	4.03383e-05	0.00221956	EIF3D
ENSG00000225484	301.912	-0.360115	0.00540536	0.045494	NUTM2B-AS1
ENSG00000249353	1467.96	-0.3604	0.00337104	0.0342895	NPM1P27
ENSG00000263465	727.241	-0.360921	0.000150834	0.00495162	SRSF8
ENSG00000189343	2349.83	-0.361838	0.00188056	0.023749	RPS2P46
ENSG00000184009	45088.6	-0.361839	0.0025003	0.0282377	ACTG1
ENSG00000169020	934.465	-0.362299	0.00597251	0.0484445	ATP5I
ENSG00000264577	2610.81	-0.363514	0.00474853	0.0419157	AC010761.8
ENSG00000110536	504.757	-0.363774	0.000317694	0.00797074	PTPMT1
ENSG00000233426	1387.45	-0.363876	0.000514382	0.0107751	EIF3FP3
ENSG00000165502	3596.86	-0.364097	0.0014678	0.0204979	RPL36AL
ENSG00000002586	4060.31	-0.364481	0.00275593	0.0300083	CD99
ENSG00000184154	680	-0.366088	0.00290948	0.0310515	LRTOMT
ENSG00000130731	555.344	-0.36748	0.000298438	0.00767736	C16orf13
ENSG00000089009	6695.75	-0.368146	0.00425431	0.0394077	RPL6
ENSG00000281137	845.719	-0.368701	0.00177386	0.0229282	AC074033.1
ENSG00000232112	961.546	-0.369359	0.00433936	0.0399627	TMA7
ENSG00000103363	2162.62	-0.371533	0.0055384	0.0461138	TCEB2
ENSG00000182307	643.893	-0.374248	0.000101745	0.00387501	C8orf33
ENSG00000277972	477.478	-0.375503	0.00102886	0.0164183	CISD3
ENSG00000198931	2153.87	-0.378909	3.38629e-05	0.00201301	APRT
ENSG00000173465	289.091	-0.379445	0.00292734	0.0310949	SSSCA1
ENSG00000145741	11038.8	-0.380233	0.002442	0.027854	BTF3
ENSG00000213178	1891.55	-0.38126	0.00271121	0.0296437	RP11-641D5.1
ENSG00000147403	19886.8	-0.381303	0.00157505	0.0213407	RPL10
ENSG00000244380	413.897	-0.381501	0.00292024	0.0310543	RP11-24C3.2
ENSG00000111716	2350.02	-0.381963	0.000442136	0.00992324	LDHB
ENSG00000233901	198.585	-0.382839	0.00231513	0.0270858	LINC01503
ENSG00000175390	4215.21	-0.383959	0.00138539	0.0198728	EIF3F
ENSG00000204628	26117.3	-0.384636	0.000388358	0.00908717	GNB2L1
ENSG00000110200	863.236	-0.385435	0.000812273	0.0143502	ANAPC15
ENSG00000099385	523.882	-0.386254	0.000988807	0.0161235	BCL7C
ENSG00000108561	1149.82	-0.386282	0.00388637	0.0373816	C1QBP
ENSG00000169567	1994.83	-0.387071	0.00325814	0.0334612	HINT1
ENSG00000125691	14844.7	-0.388194	0.00287137	0.0308077	RPL23
ENSG00000137054	172.209	-0.388513	0.0036714	0.0360502	POLR1E
ENSG00000140931	3376.69	-0.394666	8.59042e-06	0.000792782	CMTM3
ENSG00000100528	2034.75	-0.395085	0.00489932	0.0426493	CNIH1
ENSG00000111640	51110.1	-0.395809	0.000300845	0.00769428	GAPDH
ENSG00000104408	9283.61	-0.396621	0.00328266	0.0336868	EIF3E
ENSG00000100097	8064.76	-0.39709	0.00489311	0.0426234	LGALS1
ENSG00000173726	3548.19	-0.398651	0.000577462	0.0116307	TOMM20
ENSG00000256235	894.38	-0.400119	0.00490614	0.0426805	SMIM3
ENSG00000187840	998.641	-0.400938	0.000541465	0.0111304	EIF4EBP1
ENSG00000269968	21427.1	-0.402722	0.000200453	0.00602591	RP5-940J5.9
ENSG00000143486	972.598	-0.403682	9.0923e-06	0.000827525	EIF2D
ENSG00000100216	1183.16	-0.403976	0.00180081	0.0230956	TOMM22
ENSG00000235078	159.74	-0.405848	0.00243272	0.0277722	AC142528.1
ENSG00000224985	249.499	-0.407089	0.000289251	0.0075336	RP11-297K8.2
ENSG00000269242	1882.07	-0.409178	0.000336182	0.00827419	CTD-2192J16.22
ENSG00000007255	373.05	-0.410376	0.00163008	0.0217813	TRAPPC6A
ENSG00000116251	5183.56	-0.421174	0.000134903	0.0046605	RPL22
ENSG00000138430	1314.52	-0.424455	0.00106933	0.0168	OLA1
ENSG00000269893	429.486	-0.425477	0.00464873	0.0414833	SNHG8
ENSG00000156508	88678.3	-0.426533	0.00152209	0.0208766	EEF1A1
ENSG00000212802	5241.26	-0.427725	0.0012074	0.0182547	RPL15P3
ENSG00000256968	265.945	-0.427863	0.00183141	0.0233971	SNRPEP2
ENSG00000058056	104.963	-0.428645	0.000472142	0.0101811	USP13
ENSG00000105202	1609.94	-0.42889	4.50917e-05	0.00234281	FBL
ENSG00000089157	12008.4	-0.431886	0.00253614	0.0283879	RPLP0
ENSG00000232472	2370.35	-0.433095	0.0052668	0.0447848	EEF1B2P3
ENSG00000005022	7225.51	-0.433726	0.000750329	0.0135645	SLC25A5
ENSG00000279753	684.309	-0.434036	0.00065708	0.0126619	AC011558.5
ENSG00000241741	457.578	-0.435681	0.00294619	0.0312046	RPL7AP30
ENSG00000165060	191.988	-0.437106	0.000284266	0.00745818	FXN
ENSG00000243199	1699.53	-0.43771	0.000901905	0.0154242	RP11-408P14.1
ENSG00000230383	146.541	-0.439397	0.00374177	0.0365779	AC009245.3
ENSG00000177197	114.438	-0.439469	0.00116464	0.0178926	PCNPP5
ENSG00000265496	100.308	-0.439817	0.00591066	0.0480314	MIR1539
ENSG00000100316	21694.9	-0.440689	0.000188187	0.00572235	RPL3
ENSG00000213553	5171.45	-0.441609	0.00190835	0.0239624	RPLP0P6
ENSG00000229119	573.413	-0.442465	0.00412986	0.0387637	CTB-63M22.1
ENSG00000147604	1419.13	-0.442706	0.00131905	0.0193848	RPL7
ENSG00000241081	857.18	-0.443551	0.00105667	0.0167205	RP11-488C13.1
ENSG00000236439	596.797	-0.445529	0.00361732	0.0357855	RP11-175B9.3
ENSG00000230629	2926.8	-0.446002	0.00106238	0.0167908	RPS23P8
ENSG00000101193	1514.89	-0.446133	3.46412e-08	2.39347e-05	GID8
ENSG00000213598	588.016	-0.451038	0.00506837	0.0435799	RP11-112J1.1
ENSG00000274904	325.629	-0.452883	3.34104e-06	0.000402594	CTD-2515O10.5
ENSG00000214485	2747.68	-0.453952	0.00222623	0.026373	RPL7P1
ENSG00000169100	19605.6	-0.454318	7.33029e-05	0.00319267	SLC25A6
ENSG00000089220	853.728	-0.456513	0.00014505	0.00485881	PEBP1
ENSG00000137970	6957.42	-0.45703	0.000687469	0.0129669	RPL7P9
ENSG00000196205	51804.4	-0.457065	0.000367618	0.00877296	EEF1A1P5
ENSG00000226784	105.096	-0.457539	0.000515505	0.0107815	PGAM4
ENSG00000229638	5083.87	-0.458178	0.000294913	0.00763131	RPL4P4
ENSG00000073536	122.903	-0.459232	0.000901948	0.0154242	NLE1
ENSG00000224281	1014.23	-0.459867	7.39672e-05	0.00320047	SLC25A5-AS1
ENSG00000175376	415.698	-0.460564	1.72128e-06	0.000267244	EIF1AD
ENSG00000277998	843.931	-0.461375	0.00250131	0.0282377	RP11-452N17.1
ENSG00000250182	166.25	-0.461937	0.00313559	0.0327451	EEF1A1P13
ENSG00000241061	453.647	-0.462024	0.0058263	0.0476551	RPL5P1
ENSG00000232573	5876.81	-0.462324	0.000565774	0.0114693	RPL3P4
ENSG00000234882	597.869	-0.463949	0.000433871	0.00977098	EIF3EP1
ENSG00000114942	3823.39	-0.467553	0.00232079	0.027128	EEF1B2
ENSG00000270170	414.809	-0.46872	0.00010317	0.00390115	NCBP2-AS2
ENSG00000240342	7942.38	-0.470734	9.96317e-05	0.00385369	RPS2P5
ENSG00000174748	17632.1	-0.472219	0.000340028	0.0083099	RPL15
ENSG00000253683	433.009	-0.474317	0.000170355	0.00539129	CTB-79E8.3
ENSG00000064666	4773.77	-0.474757	5.67909e-05	0.00270567	CNN2
ENSG00000081721	398.676	-0.47506	9.61138e-06	0.000868777	DUSP12
ENSG00000122406	17540.8	-0.475217	0.00223453	0.0264476	RPL5
ENSG00000173457	213.968	-0.476234	0.00101434	0.016285	PPP1R14B
ENSG00000213862	293.341	-0.478527	0.000945308	0.0158516	CTD-2270N23.1
ENSG00000240524	114.303	-0.481902	0.000852456	0.0148799	RP5-1061H20.3
ENSG00000174444	29244.5	-0.489932	5.04281e-05	0.00253042	RPL4
ENSG00000216866	454.605	-0.494877	0.000386703	0.0090645	RPS2P55
ENSG00000117543	255.886	-0.499075	0.000963512	0.0159665	DPH5
ENSG00000279738	267.09	-0.501589	0.000271118	0.00733184	RP5-1014D13.2
ENSG00000225159	163.471	-0.506856	0.00134928	0.019654	NPM1P39
ENSG00000242125	485.841	-0.524306	0.000147234	0.00489431	SNHG3
ENSG00000227008	2011.8	-0.530024	0.00156264	0.0212162	RP3-417G15.1
ENSG00000147804	112.412	-0.535041	0.000511718	0.0107363	SLC39A4
ENSG00000226948	118.074	-0.535975	0.00170389	0.0223078	RPS4XP2
ENSG00000163221	6178.91	-0.536307	0.00443661	0.0405131	S100A12
ENSG00000234648	580.83	-0.536342	0.000297568	0.00766994	AL162151.3
ENSG00000223496	644.304	-0.552224	0.000428827	0.00969128	EXOSC6
ENSG00000234009	1122.44	-0.557179	0.000728745	0.0133388	RPL5P34
ENSG00000219451	147.746	-0.566691	0.000249697	0.006952	AC005251.3
ENSG00000167815	611.626	-0.574528	0.00247937	0.0281344	PRDX2
ENSG00000233954	759.849	-0.582028	2.92881e-06	0.000385803	UQCRHL
ENSG00000203875	2391.85	-0.621923	0.000997917	0.0161977	SNHG5
ENSG00000171858	4949.37	-0.637557	6.15027e-07	0.000121142	RPS21
ENSG00000175602	682.37	-0.645824	7.82606e-08	3.68859e-05	CCDC85B
ENSG00000107798	6650.69	-0.660315	9.92388e-05	0.00385192	LIPA
ENSG00000186395	398.852	-0.703998	2.27014e-05	0.00158133	KRT10
nSS_vs_HC
ENSG_ID	base_Mean	log2_FoldChange	p-value	FDR p-value	external_gene_name
ENSG00000136149	121.424	-0.723833	0.000108648	0.0432383	RPL13AP25
ENSG00000177150	173.363	-0.534566	5.28539e-05	0.0321046	FAM210A

## Sheet: Brown
pSS_vs_HC
ENSG_ID	base_Mean	log2_FoldChange	p-value	FDR p-value	external_gene_name
ENSG00000138646	788.891	1.15879	5.17432e-09	8.71722e-06	HERC5
ENSG00000137965	2300.35	1.15058	6.50975e-08	3.43637e-05	IFI44
ENSG00000134321	787.391	1.11955	2.02095e-07	6.56045e-05	RSAD2
ENSG00000119917	1783.67	1.11181	2.96457e-07	8.1507e-05	IFIT3
ENSG00000119922	1860.29	1.0824	4.15515e-07	9.89048e-05	IFIT2
ENSG00000177409	2811.12	1.07299	4.33175e-07	0.000100292	SAMD9L
ENSG00000183486	4625.01	1.06513	3.32051e-10	1.46069e-06	MX2
ENSG00000157827	401.646	1.0643	6.85926e-09	9.05217e-06	FMNL2
ENSG00000166750	1071.05	1.05924	2.03579e-08	1.67914e-05	SLFN5
ENSG00000107201	919.597	1.05913	1.20185e-08	1.30336e-05	DDX58
ENSG00000088827	4736.69	1.05893	6.01341e-07	0.000120866	SIGLEC1
ENSG00000132530	4102.03	1.0394	3.04535e-07	8.16216e-05	XAF1
ENSG00000137959	3715.64	1.03877	1.08613e-06	0.000186151	IFI44L
ENSG00000138496	3081.38	1.02689	1.15061e-08	1.30336e-05	PARP9
ENSG00000279296	2979.47	1.02339	3.92158e-07	9.89048e-05	RP11-609D21.3
ENSG00000124256	333.193	1.02304	7.3487e-08	3.59188e-05	ZBP1
ENSG00000133106	2447.74	1.018	1.14383e-06	0.000193527	EPSTI1
ENSG00000138642	357.094	1.01196	5.28436e-09	8.71722e-06	HERC6
ENSG00000137628	884.064	1.01142	9.24966e-07	0.000171926	DDX60
ENSG00000205413	1267.53	1.0064	2.40815e-07	7.22282e-05	SAMD9
ENSG00000196141	298.998	1.00425	1.75802e-07	5.94887e-05	SPATS2L
ENSG00000185745	1049.95	0.992519	4.78616e-06	0.000526358	IFIT1
ENSG00000117228	1811.7	0.981064	3.85391e-06	0.000438449	GBP1
ENSG00000134326	1373.68	0.974429	5.00413e-06	0.000541307	CMPK2
ENSG00000110079	445.013	0.972578	6.1874e-08	3.43637e-05	MS4A4A
ENSG00000168062	104.844	0.968615	3.79193e-06	0.000438449	BATF2
ENSG00000111335	5976.46	0.967321	3.07119e-06	0.0003935	OAS2
ENSG00000228318	638.502	0.958461	5.80562e-06	0.000593928	AP001610.5
ENSG00000089127	4038.93	0.953976	1.57099e-07	5.60332e-05	OAS1
ENSG00000206190	358.675	0.941226	1.94666e-06	0.000284156	ATP10A
ENSG00000184979	165.083	0.935588	1.09593e-05	0.000964044	USP18
ENSG00000157601	3987.96	0.925495	1.26421e-05	0.0010368	MX1
ENSG00000132274	7276.44	0.92045	1.65271e-09	5.45272e-06	TRIM22
ENSG00000257452	511.209	0.918377	4.63572e-07	0.000100688	RP1-71H24.1
ENSG00000173193	5117.68	0.917125	9.21198e-07	0.000171926	PARP14
ENSG00000162614	198.197	0.9152	1.01497e-05	0.000905037	NEXN
ENSG00000020577	310.506	0.900682	2.22254e-06	0.000307658	SAMD4A
ENSG00000149131	735.448	0.89092	3.86024e-05	0.00218074	SERPING1
ENSG00000010030	117.842	0.87409	5.55644e-05	0.00265682	ETV7
ENSG00000163840	1798.91	0.864923	3.09243e-07	8.16216e-05	DTX3L
ENSG00000126709	3589.63	0.864843	5.36563e-05	0.00257499	IFI6
ENSG00000170581	6622.8	0.864292	7.09958e-08	3.59188e-05	STAT2
ENSG00000196684	1509.3	0.86333	6.04469e-07	0.000120866	HSH2D
ENSG00000154451	2350.42	0.852648	5.25393e-05	0.00256478	GBP5
ENSG00000172183	352.032	0.843914	3.7779e-08	2.39347e-05	ISG20
ENSG00000111331	8177.31	0.831882	0.000100485	0.00385494	OAS3
ENSG00000185507	2704.73	0.827604	3.66468e-07	9.4829e-05	IRF7
ENSG00000237568	147.54	0.821413	0.000149004	0.00492835	RP4-620F22.2
ENSG00000185880	842.993	0.819598	5.95551e-07	0.000120866	TRIM69
ENSG00000079263	256.861	0.81106	1.00522e-07	3.90173e-05	SP140
ENSG00000115415	8480.98	0.810365	5.38219e-06	0.00057348	STAT1
ENSG00000130487	234.114	0.80777	7.79164e-05	0.00326433	KLHDC7B
ENSG00000187608	1513.89	0.80568	0.000154778	0.00503639	ISG15
ENSG00000169245	227.776	0.796011	0.000244817	0.00689475	CXCL10
ENSG00000162654	2516.94	0.792979	1.71608e-05	0.001276	GBP4
ENSG00000108679	1229.75	0.783628	0.0003068	0.00778623	LGALS3BP
ENSG00000181381	3122.82	0.781159	2.14385e-06	0.000302971	DDX60L
ENSG00000221963	2661.89	0.781126	5.6731e-06	0.000592433	APOL6
ENSG00000188157	483.788	0.776458	0.000273734	0.00736616	AGRN
ENSG00000059378	1608.25	0.774935	1.9594e-06	0.000284156	PARP12
ENSG00000185885	605.278	0.771537	0.000373127	0.00882464	IFITM1
ENSG00000115267	1013.62	0.770336	3.13367e-06	0.000397644	IFIH1
ENSG00000142089	6053.37	0.755251	0.000502658	0.0106124	IFITM3
ENSG00000177989	3545.43	0.753053	1.66692e-05	0.00125705	ODF3B
ENSG00000108771	923.928	0.750434	1.86929e-06	0.00028033	DHX58
ENSG00000149798	333.803	0.748112	1.51053e-06	0.000243104	CDC42EP2
ENSG00000160791	290.484	0.73853	0.000488589	0.0104148	CCR5
ENSG00000137198	142.818	0.734698	0.000682973	0.0129308	GMPR
ENSG00000135114	1025.3	0.723357	0.000723914	0.0132872	OASL
ENSG00000151490	195.78	0.714898	0.000482046	0.0103272	PTPRO
ENSG00000168405	158.212	0.712822	1.20487e-05	0.00102815	CMAHP
ENSG00000160932	6204.03	0.712387	0.000810055	0.0143502	LY6E
ENSG00000129465	457.375	0.711003	2.64953e-10	1.46069e-06	RIPK3
ENSG00000132256	578.834	0.702177	2.79823e-05	0.00178397	TRIM5
ENSG00000038945	679.811	0.699685	0.00119276	0.0181764	MSR1
ENSG00000130589	2868.29	0.694042	7.3867e-05	0.00320047	HELZ2
ENSG00000229754	688.038	0.685421	0.00112311	0.0174262	CXCR2P1
ENSG00000055332	2322.03	0.678442	0.000213212	0.00625278	EIF2AK2
ENSG00000111961	749.061	0.665483	0.000352061	0.0085407	SASH1
ENSG00000163644	198.155	0.654582	7.27843e-05	0.00319267	PPM1K
ENSG00000115392	395.564	0.65428	1.62132e-08	1.42644e-05	FANCL
ENSG00000188290	184.425	0.649771	0.00278798	0.0302325	HES4
ENSG00000137200	1445.89	0.649315	1.65802e-07	5.75814e-05	CMTR1
ENSG00000168016	1004.58	0.645979	4.67277e-05	0.00239018	TRANK1
ENSG00000203747	8778.81	0.640362	0.000668454	0.012748	FCGR3A
ENSG00000196628	345.986	0.638087	5.43191e-06	0.00057348	TCF4
ENSG00000155363	870.691	0.63757	0.000132433	0.00463585	MOV10
ENSG00000026751	616.913	0.637002	0.00239003	0.0275759	SLAMF7
ENSG00000145287	1440.28	0.628999	9.77522e-05	0.00381667	PLAC8
ENSG00000138035	539.211	0.625774	1.89009e-05	0.00136304	PNPT1
ENSG00000158201	781.101	0.623703	3.01823e-10	1.46069e-06	ABHD3
ENSG00000225963	262.904	0.616619	0.000147139	0.00489431	AC009950.2
ENSG00000165949	132.912	0.607347	0.00011708	0.0042565	IFI27
ENSG00000025708	19641.9	0.600784	4.38949e-05	0.00230789	TYMP
ENSG00000133216	496.503	0.600237	0.00164652	0.0219089	EPHB2
ENSG00000134575	665.324	0.591989	7.65066e-07	0.000148479	ACP2
ENSG00000166278	200.636	0.591863	0.00284895	0.0306169	C2
ENSG00000263069	474.48	0.590701	0.00197811	0.0244889	CTD-2047H16.4
ENSG00000168026	161.423	0.581275	0.000102847	0.00390019	TTC21A
ENSG00000170956	133.415	0.581104	0.00108116	0.0169533	CEACAM3
ENSG00000086065	1027	0.578066	1.84367e-06	0.000279666	CHMP5
ENSG00000068079	1685.05	0.574535	0.0001415	0.00481284	IFI35
ENSG00000183260	157.131	0.573963	6.44505e-06	0.000625407	ABHD16B
ENSG00000106785	1861.64	0.572447	5.77787e-05	0.00274282	TRIM14
ENSG00000128383	4992.98	0.567271	0.0048927	0.0426234	APOBEC3A
ENSG00000136816	1057.68	0.561076	7.70919e-05	0.00325042	TOR1B
ENSG00000173821	15816.6	0.558707	0.00168021	0.022169	RNF213
ENSG00000135899	818.326	0.555612	8.53587e-05	0.00346644	SP110
ENSG00000162645	5016.51	0.549156	0.000293466	0.00760878	GBP2
ENSG00000188313	3455.24	0.546745	3.31531e-05	0.00198873	PLSCR1
ENSG00000002549	4833.58	0.545537	0.00183894	0.0234704	LAP3
ENSG00000108798	1619.85	0.54108	0.000206428	0.00613744	ABI3
ENSG00000166016	148.09	0.538357	0.00611876	0.0492674	ABTB2
ENSG00000055130	1915.96	0.531986	0.000452121	0.00999265	CUL1
ENSG00000125148	740.023	0.527306	0.00186193	0.0236071	MT2A
ENSG00000166927	4654.75	0.521904	2.41949e-05	0.00164588	MS4A7
ENSG00000115159	861.007	0.521754	0.000157506	0.00506218	GPD2
ENSG00000111224	303.659	0.52112	9.30718e-05	0.00369008	PARP11
ENSG00000140464	1577.49	0.515659	0.000353513	0.00854453	PML
ENSG00000038210	232.539	0.515367	9.31118e-05	0.00369008	PI4K2B
ENSG00000269640	455.555	0.513438	3.60422e-05	0.00208618	CTD-2521M24.9
ENSG00000082397	3053.44	0.507442	8.98592e-05	0.00362652	EPB41L3
ENSG00000128512	186.005	0.50307	0.00142294	0.0201767	DOCK4
ENSG00000198087	512.61	0.497529	0.00067709	0.0128569	CD2AP
ENSG00000141664	1366.41	0.494434	0.00405254	0.0383131	ZCCHC2
ENSG00000160710	9356.05	0.483414	0.000511125	0.0107363	ADAR
ENSG00000168394	5255.59	0.481668	0.000451109	0.00999265	TAP1
ENSG00000136867	3319.58	0.478087	4.53406e-07	0.000100688	SLC31A2
ENSG00000137414	861.404	0.476534	2.5617e-05	0.00168254	FAM8A1
ENSG00000004468	380.165	0.476355	0.00494087	0.0428696	CD38
ENSG00000100342	854.825	0.475984	0.0015234	0.0208766	APOL1
ENSG00000028116	885.443	0.465742	2.03049e-05	0.00145633	VRK2
ENSG00000173198	942.3	0.463404	0.00126132	0.018724	CYSLTR1
ENSG00000135540	133.295	0.462014	0.00279086	0.0302389	NHSL1
ENSG00000111554	398.788	0.443199	0.0032048	0.0332237	MDM1
ENSG00000119321	7553.53	0.435354	1.38267e-08	1.30336e-05	FKBP15
ENSG00000067066	2781.85	0.43215	3.78901e-06	0.000438449	SP100
ENSG00000156587	3684.54	0.428373	0.00105536	0.0167198	UBE2L6
ENSG00000152061	2027.2	0.423604	1.61803e-05	0.00123428	RABGAP1L
ENSG00000185339	1269.76	0.417667	0.003241	0.0333562	TCN2
ENSG00000138385	1533.41	0.409749	2.11459e-05	0.00149355	SSB
ENSG00000130813	1376.77	0.398485	0.00207685	0.0252208	C19orf66
ENSG00000180233	665.551	0.396004	5.98148e-05	0.00278931	ZNRF2
ENSG00000096968	3757.95	0.390882	0.0041675	0.0390278	JAK2
ENSG00000105939	1926.21	0.380055	0.00090397	0.0154242	ZC3HAV1
ENSG00000171488	1231.08	0.374021	0.00129128	0.0190114	LRRC8C
ENSG00000155313	1974.63	0.370495	0.000137275	0.00473008	USP25
ENSG00000136874	345.518	0.365391	0.00272144	0.0297308	STX17
ENSG00000146376	467.546	0.354589	0.00581061	0.0476289	ARHGAP18
ENSG00000086061	2784.15	0.350553	0.000425379	0.00969128	DNAJA1
ENSG00000116830	303.621	0.349686	0.00440384	0.0403563	TTF2
ENSG00000105726	2173.44	0.347308	0.00388578	0.0373816	ATP13A1
ENSG00000111424	806.682	0.343514	0.00451546	0.0407683	VDR
ENSG00000138760	3779.43	0.339324	0.00252585	0.0283697	SCARB2
ENSG00000163947	1933.19	0.337514	0.00103837	0.0165299	ARHGEF3
ENSG00000173786	1808.38	0.332493	0.000586952	0.0117186	CNP
ENSG00000164054	4513.72	0.319918	0.00461677	0.0413348	SHISA5
ENSG00000093072	19699.9	0.318634	0.00387014	0.0373816	CECR1
ENSG00000136147	1261.12	0.302517	0.00440657	0.0403563	PHF11
ENSG00000125249	591.42	0.302494	0.00239201	0.0275759	RAP2A
ENSG00000118162	176.787	0.297407	0.00579259	0.0475108	KPTN
ENSG00000104320	1385.44	0.292073	0.000590496	0.0117538	NBN
ENSG00000013374	1899.48	0.289913	0.00181992	0.0232954	NUB1
ENSG00000174720	974.974	0.28612	0.000950891	0.0158996	LARP7
ENSG00000100220	1462.77	0.27476	0.00627868	0.0499223	RTCB
ENSG00000076685	3301.73	0.261998	0.000239521	0.00678317	NT5C2
ENSG00000148842	1982.41	0.23098	0.00025266	0.00699026	CNNM2
ENSG00000177479	1876.12	-0.215388	0.000448603	0.00999265	ARIH2
ENSG00000154845	1895.4	-0.229233	0.000777851	0.0139854	PPP4R1
ENSG00000127526	1233.6	-0.232458	0.00242933	0.0277631	SLC35E1
ENSG00000069998	1237.04	-0.242425	0.00564741	0.0468146	CECR5
ENSG00000134086	1928.49	-0.247481	0.00113173	0.0175093	VHL
ENSG00000167671	2084.26	-0.250298	0.00597902	0.0484675	UBXN6
ENSG00000197858	1457.53	-0.259806	0.00100552	0.0161977	GPAA1
ENSG00000123933	2395.9	-0.261324	0.0062407	0.0497935	MXD4
ENSG00000114416	2246.09	-0.262658	0.001	0.0161977	FXR1
ENSG00000084754	7609.12	-0.267016	0.00346071	0.0347308	HADHA
ENSG00000103495	3577.01	-0.272761	0.000300198	0.00769428	MAZ
ENSG00000198624	9736.2	-0.274046	0.00387731	0.0373816	CCDC69
ENSG00000238045	2587.19	-0.281639	8.30283e-05	0.00342414	AC009133.12
ENSG00000102312	233.015	-0.286184	0.0046048	0.0412556	PORCN
ENSG00000151502	2009.97	-0.28696	0.000338188	0.00829066	VPS26B
ENSG00000262831	2533.61	-0.290879	0.00143018	0.0201767	RP11-498C9.2
ENSG00000108828	975.324	-0.293451	0.00148043	0.0205872	VAT1
ENSG00000185624	10810.3	-0.29735	0.000182535	0.00560212	P4HB
ENSG00000107738	32573.4	-0.309212	5.8791e-05	0.00278088	C10orf54
ENSG00000213965	388.519	-0.312668	0.00290381	0.0310296	NUDT19
ENSG00000174516	487.406	-0.314249	0.00627954	0.0499223	PELI3
ENSG00000100811	3478.56	-0.314683	1.91586e-06	0.000284085	YY1
ENSG00000180198	511.593	-0.316481	0.00622454	0.0497247	RCC1
ENSG00000162144	2128.89	-0.317053	2.4969e-05	0.00166422	CYB561A3
ENSG00000106348	5253.32	-0.318833	0.000107961	0.00400213	IMPDH1
ENSG00000130175	5905.29	-0.32171	1.03455e-06	0.000182039	PRKCSH
ENSG00000214022	1980.02	-0.322094	0.00324035	0.0333562	REPIN1
ENSG00000102870	356.956	-0.327681	0.00300207	0.0316693	ZNF629
ENSG00000165959	1821.09	-0.333022	0.00203353	0.0249174	CLMN
ENSG00000007237	10223.1	-0.342203	0.000453286	0.00999265	GAS7
ENSG00000100321	363.594	-0.353515	0.00206213	0.0251721	SYNGR1
ENSG00000172053	4900.72	-0.353879	1.22833e-05	0.00102815	QARS
ENSG00000112365	478.522	-0.35571	0.000670702	0.0127724	ZBTB24
ENSG00000263986	365.072	-0.356233	0.000247545	0.00692516	RP11-746M1.1
ENSG00000005381	272.99	-0.358936	0.0042561	0.0394077	MPO
ENSG00000228594	208.181	-0.36146	0.00121292	0.0182697	C1orf233
ENSG00000103876	277.601	-0.365515	0.00341628	0.0345477	FAH
ENSG00000170275	8644.58	-0.366929	2.82023e-05	0.00178936	CRTAP
ENSG00000149823	2399.42	-0.372979	7.73601e-05	0.00325134	VPS51
ENSG00000196372	708.325	-0.391033	9.12681e-05	0.00364989	ASB13
ENSG00000130881	736.218	-0.39806	0.00545474	0.0457928	LRP3
ENSG00000233016	451.664	-0.412555	0.00418823	0.0391169	SNHG7
ENSG00000198003	223.264	-0.415471	6.81486e-05	0.00305904	CCDC151
ENSG00000137642	11000.5	-0.419988	0.00317921	0.0330103	SORL1
ENSG00000168056	258.296	-0.434677	0.00015623	0.00504534	LTBP3
ENSG00000186918	608.265	-0.437033	0.00119139	0.0181764	ZNF395
ENSG00000272149	181.842	-0.444724	5.97786e-05	0.00278931	RP11-627J17.1
ENSG00000175087	201.017	-0.447219	0.00482386	0.0423838	PDIK1L
ENSG00000162413	765.694	-0.455306	0.000415838	0.00957734	KLHL21
ENSG00000143067	375.145	-0.458377	0.00225505	0.0266189	ZNF697
ENSG00000173530	453.759	-0.463529	0.00483749	0.0424411	TNFRSF10D
ENSG00000198841	254.383	-0.467979	5.16788e-05	0.00256393	KTI12
ENSG00000153487	1270.13	-0.474455	0.000872875	0.0151172	ING1
ENSG00000257337	830.839	-0.481114	1.66009e-06	0.000260812	RP11-983P16.4
ENSG00000278831	204.228	-0.487117	0.000183293	0.00561235	RP11-12J10.4
ENSG00000167658	56169.9	-0.488017	4.65406e-07	0.000100688	EEF2
ENSG00000104221	274.133	-0.491798	0.000118527	0.00429725	BRF2
ENSG00000254501	471.539	-0.492975	1.19326e-06	0.000199335	AP003068.9
ENSG00000224546	456.186	-0.513676	4.2353e-05	0.00226347	EIF4BP3
ENSG00000163545	1464.96	-0.51611	0.00344187	0.0346252	NUAK2
ENSG00000063046	9595.64	-0.516575	4.47773e-07	0.000100688	EIF4B
ENSG00000100129	7847.75	-0.548306	4.33494e-06	0.000488959	EIF3L
ENSG00000171617	830.516	-0.554159	3.73728e-05	0.00214438	ENC1
ENSG00000226950	193.674	-0.558227	0.00464907	0.0414833	DANCR
ENSG00000170385	1637.4	-0.559644	4.07012e-05	0.00221956	SLC30A1
ENSG00000197258	1106.01	-0.583749	8.40799e-08	3.82621e-05	EIF4BP6
ENSG00000116717	206.248	-0.603652	0.000417121	0.00959015	GADD45A
ENSG00000132965	1200.8	-0.608796	0.000176037	0.00550476	ALOX5AP
ENSG00000101425	398.374	-0.639393	0.000308197	0.00779172	BPI
ENSG00000105516	426.149	-0.646483	1.50123e-05	0.00118633	DBP
ENSG00000225031	759.888	-0.694371	2.577e-09	6.5274e-06	EIF4BP7
ENSG00000171604	999.38	-0.809001	1.08408e-06	0.000186151	CXXC5

## Sheet: Turquoise
pSS_vs_HC
ENSG_ID	base_Mean	log2_FoldChange	p-value	FDR p-value	external_gene_name
ENSG00000115295	881.719	0.68863	6.78063e-09	9.05217e-06	CLIP4
ENSG00000121864	727.571	-0.530879	2.53865e-08	1.97074e-05	ZNF639
ENSG00000087502	301.475	0.712761	3.11652e-08	2.28493e-05	ERGIC2
ENSG00000173011	1641.42	-0.480886	3.80866e-08	2.39347e-05	TADA2B
ENSG00000101665	351.805	-1.0305	5.15049e-08	3.08959e-05	SMAD7
ENSG00000276550	565.84	1.0177	6.42617e-08	3.43637e-05	HERC2P2
ENSG00000109046	4053.58	0.798742	9.81818e-08	3.90173e-05	WSB1
ENSG00000129355	2489.34	-0.73863	9.96512e-08	3.90173e-05	CDKN2D
ENSG00000126351	570.338	-0.837411	1.48883e-07	5.4578e-05	THRA
ENSG00000160058	1080.14	0.38024	2.03818e-07	6.56045e-05	BSDC1
ENSG00000170779	370.603	-0.878398	2.8635e-07	8.1507e-05	CDCA4
ENSG00000079950	2122.68	0.663616	4.12411e-07	9.89048e-05	STX7
ENSG00000182400	298.771	0.767404	4.19692e-07	9.89048e-05	TRAPPC6B
ENSG00000196387	143.351	0.738591	4.0165e-07	9.89048e-05	ZNF140
ENSG00000070190	1928.81	0.634487	5.17122e-07	0.000110072	DAPP1
ENSG00000106682	6396.06	-0.341255	6.01996e-07	0.000120866	EIF4H
ENSG00000164975	585.528	0.631054	8.47846e-07	0.00016216	SNAPC3
ENSG00000112130	169.256	0.625969	9.89922e-07	0.000181444	RNF8
ENSG00000005302	1840.34	0.429511	1.02625e-06	0.000182039	MSL3
ENSG00000136514	105.874	0.888915	1.24754e-06	0.000205797	RTP4
ENSG00000179833	2612.6	-0.647367	2.01028e-06	0.000288366	SERTAD2
ENSG00000117394	129.62	-0.942391	2.24768e-06	0.000307658	SLC2A1
ENSG00000106003	2454.23	0.632194	2.31548e-06	0.00030866	LFNG
ENSG00000102401	349.259	0.782303	2.98188e-06	0.000385803	ARMCX3
ENSG00000117226	544.056	0.895091	2.9642e-06	0.000385803	GBP3
ENSG00000111727	237.656	0.613818	3.35542e-06	0.000402594	HCFC2
ENSG00000111731	964.066	0.644575	3.31982e-06	0.000402594	C2CD5
ENSG00000187474	178.271	1.00762	3.35571e-06	0.000402594	FPR3
ENSG00000177054	149.078	0.67632	3.41212e-06	0.000405674	ZDHHC13
ENSG00000228830	4067.6	-0.578127	3.59472e-06	0.000423567	RP4-781K5.2
ENSG00000225101	201.971	0.681521	3.82373e-06	0.000438449	OR52K3P
ENSG00000139163	783.585	0.649152	4.44181e-06	0.000496085	ETNK1
ENSG00000138686	135.057	0.689556	5.70122e-06	0.000592433	BBS7
ENSG00000180061	485.019	0.558797	6.09101e-06	0.000608962	TMEM150B
ENSG00000181467	3525.99	-0.587207	6.19233e-06	0.000614438	RAP2B
ENSG00000004700	943.821	0.508192	6.27469e-06	0.000617963	RECQL
ENSG00000081177	140.535	0.628508	7.44062e-06	0.000711549	EXD2
ENSG00000152359	178.735	0.643607	7.78096e-06	0.000738743	POC5
ENSG00000003400	1191.33	0.494911	8.07513e-06	0.000755797	CASP10
ENSG00000123609	1363.42	0.51916	8.01964e-06	0.000755797	NMI
ENSG00000109519	1120.07	-0.608095	8.91239e-06	0.000816784	GRPEL1
ENSG00000121067	992.912	0.493948	1.10306e-05	0.000964044	SPOP
ENSG00000136870	144.447	0.798841	1.12913e-05	0.000980339	ZNF189
ENSG00000000460	162.474	0.652619	1.23094e-05	0.00102815	C1orf112
ENSG00000004766	386.274	0.560461	1.21089e-05	0.00102815	CCDC132
ENSG00000174796	125.143	0.632623	1.20668e-05	0.00102815	THAP6
ENSG00000146425	1254.09	0.447931	1.26132e-05	0.0010368	DYNLT1
ENSG00000172732	665.09	0.498733	1.26487e-05	0.0010368	MUS81
ENSG00000171867	4231.37	-0.47149	1.4814e-05	0.00118473	PRNP
ENSG00000155975	585.57	0.361468	1.52239e-05	0.00119589	VPS37A
ENSG00000156983	1466.41	-0.564641	1.57923e-05	0.00122085	BRPF1
ENSG00000174738	1205.76	-0.794391	1.58192e-05	0.00122085	NR1D2
ENSG00000128915	687.921	0.345813	1.60754e-05	0.00123341	ICE2
ENSG00000172671	176.37	0.657857	1.68931e-05	0.0012667	ZFAND4
ENSG00000143493	245.403	0.484582	1.72105e-05	0.001276	INTS7
ENSG00000172716	1622.95	0.615077	1.82195e-05	0.00133103	SLFN11
ENSG00000188811	640.152	0.55592	1.82554e-05	0.00133103	NHLRC3
ENSG00000137309	1748	-0.490988	2.04624e-05	0.00145969	HMGA1
ENSG00000129691	987.199	0.449371	2.11634e-05	0.00149355	ASH2L
ENSG00000134014	405.222	0.52892	2.26737e-05	0.00158133	ELP3
ENSG00000168264	8738.04	-0.499345	2.27667e-05	0.00158133	IRF2BP2
ENSG00000147883	109.725	0.918626	2.31387e-05	0.00159875	CDKN2B
ENSG00000106636	1966.01	-0.306841	2.33219e-05	0.00160301	YKT6
ENSG00000152102	2132.48	-0.443284	2.37627e-05	0.00162485	FAM168B
ENSG00000162600	246.898	0.527085	2.46728e-05	0.00165327	OMA1
ENSG00000204842	462.443	0.498188	2.53436e-05	0.0016807	ATXN2
ENSG00000166881	156.696	0.645622	2.58813e-05	0.00168254	TMEM194A
ENSG00000188735	774.234	-0.534028	2.58052e-05	0.00168254	TMEM120B
ENSG00000137221	583.335	0.324631	2.64838e-05	0.00171327	TJAP1
ENSG00000165527	6164.39	-0.400645	2.72083e-05	0.00174585	ARF6
ENSG00000138138	385.697	0.479252	3.09363e-05	0.00191674	ATAD1
ENSG00000215458	875.53	0.681059	3.11461e-05	0.00191831	AATBC
ENSG00000149231	524.852	0.444988	3.23026e-05	0.0019736	CCDC82
ENSG00000080822	666.175	0.449092	3.26881e-05	0.00198795	CLDND1
ENSG00000184988	439.473	0.646065	3.29896e-05	0.00198796	TMEM106A
ENSG00000211456	936.007	0.521969	3.37974e-05	0.00201301	SACM1L
ENSG00000101421	4538.76	-0.377731	3.43281e-05	0.00203152	CHMP4B
ENSG00000113522	655.835	0.521975	3.49607e-05	0.00204149	RAD50
ENSG00000259330	408.997	-0.493349	3.47306e-05	0.00204149	INAFM2
ENSG00000204020	377.524	0.555124	3.57127e-05	0.00207622	LIPN
ENSG00000137656	323.32	0.524565	3.76295e-05	0.00214977	BUD13
ENSG00000163312	294.685	0.419995	3.91421e-05	0.00219812	HELQ
ENSG00000060688	404.504	0.41249	3.97893e-05	0.00221561	SNRNP40
ENSG00000105967	2222.91	0.573322	3.97874e-05	0.00221561	TFEC
ENSG00000196455	386.411	0.585264	4.02313e-05	0.00221956	PIK3R4
ENSG00000275052	1637.74	0.436746	4.05961e-05	0.00221956	SMEK2
ENSG00000165650	1517.01	-0.565606	4.23639e-05	0.00226347	PDZD8
ENSG00000198455	244.16	-0.534761	4.28947e-05	0.00228259	ZXDB
ENSG00000220008	188.08	0.638297	4.38354e-05	0.00230789	LINGO3
ENSG00000253797	194.086	0.719192	4.38482e-05	0.00230789	UTP14C
ENSG00000136950	514.332	-0.502087	4.40869e-05	0.00230879	ARPC5L
ENSG00000215908	557.616	0.676309	4.49799e-05	0.00234281	CROCCP2
ENSG00000140280	645.749	0.581204	4.53837e-05	0.00234773	LYSMD2
ENSG00000148331	831.967	-0.338851	4.70145e-05	0.00239556	ASB6
ENSG00000113532	1617.98	0.452913	4.89498e-05	0.00247506	ST8SIA4
ENSG00000265808	1026.26	0.527922	4.88111e-05	0.00247506	SEC22B
ENSG00000120647	129.023	0.646667	4.92799e-05	0.00248224	CCDC77
ENSG00000100647	4285.1	-0.376798	5.15365e-05	0.00256393	SUSD6
ENSG00000101246	435.919	0.427055	5.30476e-05	0.00256478	ARFRP1
ENSG00000112144	440.669	0.394617	5.28795e-05	0.00256478	ICK
ENSG00000174799	463.98	0.373587	5.22784e-05	0.00256478	CEP135
ENSG00000204569	694.109	0.569937	5.211e-05	0.00256478	PPP1R10
ENSG00000253570	171.728	0.600025	5.36579e-05	0.00257499	RNF5P1
ENSG00000155850	250.621	0.513784	5.91288e-05	0.00278687	SLC26A2
ENSG00000111605	1221.19	-0.303116	5.93875e-05	0.0027891	CPSF6
ENSG00000152193	171.472	0.596068	6.06219e-05	0.0027949	RNF219
ENSG00000144468	558.499	0.374189	6.61949e-05	0.00301964	RHBDD1
ENSG00000196453	261.658	-0.465075	6.63557e-05	0.00301964	ZNF777
ENSG00000064933	244.205	0.433884	6.72523e-05	0.00302911	PMS1
ENSG00000159131	544.704	0.603642	7.0444e-05	0.00313827	GART
ENSG00000186812	178.09	0.667979	7.17927e-05	0.00316872	ZNF397
ENSG00000104946	730.476	0.405209	7.28602e-05	0.00319267	TBC1D17
ENSG00000130560	1287.12	-0.276835	7.32985e-05	0.00319267	UBAC1
ENSG00000132357	479.751	0.702203	7.54204e-05	0.00322094	CARD6
ENSG00000146085	279.769	0.550444	7.61486e-05	0.00322094	MUT
ENSG00000163565	3713.21	0.679859	7.56926e-05	0.00322094	IFI16
ENSG00000172366	526.149	-0.481292	7.60484e-05	0.00322094	FAM195A
ENSG00000126368	168.821	-0.76801	8.00834e-05	0.0033445	NR1D1
ENSG00000064225	447.535	0.474993	8.40968e-05	0.00344088	ST3GAL6
ENSG00000150681	1335.99	0.69722	8.53674e-05	0.00346644	RGS18
ENSG00000182022	4812.91	0.395078	9.05502e-05	0.00364327	CHST15
ENSG00000237973	1779.74	-0.576904	9.1255e-05	0.00364989	RP5-857K21.6
ENSG00000174130	706.553	0.545216	9.2244e-05	0.00367778	TLR6
ENSG00000167394	314.948	-0.507826	9.50471e-05	0.0037555	ZNF668
ENSG00000139531	291.711	0.435365	9.57641e-05	0.00377253	SUOX
ENSG00000204560	908.135	0.420973	0.000100041	0.00385369	DHX16
ENSG00000165682	370.04	0.655493	0.00010162	0.00387501	CLEC1B
ENSG00000099875	5338	-0.424818	0.000103463	0.00390115	MKNK2
ENSG00000039319	1049.76	0.488808	0.000105089	0.00393996	ZFYVE16
ENSG00000163686	166.463	0.546413	0.000104974	0.00393996	ABHD6
ENSG00000136937	607.665	0.417424	0.000105612	0.00394833	NCBP1
ENSG00000154144	1548.88	0.35327	0.00010715	0.00398327	TBRG1
ENSG00000215271	141.021	0.730521	0.000110537	0.0040845	HOMEZ
ENSG00000044574	12599.7	-0.627385	0.000112577	0.00412689	HSPA5
ENSG00000135040	220.074	0.443781	0.000114227	0.00417576	NAA35
ENSG00000121858	4507.22	0.717432	0.000116277	0.00423896	TNFSF10
ENSG00000103995	212.186	0.681124	0.000119739	0.00432557	CEP152
ENSG00000104412	219.251	0.564632	0.000120416	0.00433007	EMC2
ENSG00000119820	631.788	0.641131	0.000122163	0.00437735	YIPF4
ENSG00000160991	2160.75	-0.361458	0.000125237	0.00446689	ORAI2
ENSG00000133398	574.607	-0.351017	0.000126132	0.0044867	MED10
ENSG00000002016	111.252	0.601695	0.000128177	0.00452601	RAD52
ENSG00000258449	145.754	0.491837	0.000128266	0.00452601	RP11-713N11.4
ENSG00000108774	3297.38	-0.237309	0.000130073	0.00457034	RAB5C
ENSG00000182872	996.595	0.316502	0.000130215	0.00457034	RBM10
ENSG00000159917	129.842	0.493496	0.0001337	0.00465759	ZNF235
ENSG00000163539	831.396	0.379955	0.000134112	0.00465759	CLASP2
ENSG00000165637	779.894	-0.467665	0.000134729	0.0046605	VDAC2
ENSG00000163166	733.812	0.507543	0.000137648	0.00473057	IWS1
ENSG00000115935	6933.68	0.389626	0.000143424	0.00484082	WIPF1
ENSG00000144224	2436.59	0.322336	0.000143141	0.00484082	UBXN4
ENSG00000198740	942.51	-0.302822	0.000142756	0.00484082	ZNF652
ENSG00000121671	724.244	-0.631248	0.000145305	0.00485881	CRY2
ENSG00000119912	711.684	0.336912	0.00014771	0.0048978	IDE
ENSG00000112079	3314.15	0.52336	0.000149419	0.00492972	STK38
ENSG00000115942	242.213	0.551615	0.000150108	0.00494009	ORC2
ENSG00000177733	4320.21	-0.376475	0.00015409	0.00503346	HNRNPA0
ENSG00000165646	190.816	-0.640803	0.000156364	0.00504534	SLC18A2
ENSG00000137831	112.778	0.626946	0.000157654	0.00506218	UACA
ENSG00000224032	497.547	-0.480471	0.000160273	0.00512138	EPB41L4A-AS1
ENSG00000177058	275.228	0.468208	0.000162678	0.00516072	SLC38A9
ENSG00000011454	813.862	0.381302	0.000171777	0.00541035	RABGAP1
ENSG00000144445	286.679	0.44902	0.000171484	0.00541035	KANSL1L
ENSG00000168310	1730.6	0.54582	0.000173195	0.00544204	IRF2
ENSG00000158411	372.566	0.484523	0.000177044	0.0055105	MITD1
ENSG00000119392	921.169	0.362465	0.000178129	0.00553121	GLE1
ENSG00000124508	399.403	0.565769	0.000180621	0.00556929	BTN2A2
ENSG00000161929	3202.59	0.492648	0.000179894	0.00556929	SCIMP
ENSG00000172578	925.718	0.516071	0.000182277	0.00560212	KLHL6
ENSG00000138613	485.192	0.335316	0.00018589	0.00567867	APH1B
ENSG00000144744	1905.55	0.377478	0.000191146	0.00579899	UBA3
ENSG00000137492	1935.03	-0.374518	0.000192766	0.00583471	PRKRIR
ENSG00000095002	127.825	0.636042	0.000197848	0.00597484	MSH2
ENSG00000115459	421.716	0.490143	0.000202461	0.00605867	ELMOD3
ENSG00000198648	288.154	0.461667	0.000204564	0.00610775	STK39
ENSG00000166801	2216.88	0.525696	0.000206953	0.00613744	FAM111A
ENSG00000213753	722.854	-0.274262	0.000206625	0.00613744	CENPBD1P1
ENSG00000115282	845.786	0.302306	0.000209348	0.00618068	TTC31
ENSG00000235750	1590.17	0.480463	0.000212872	0.00625278	KIAA0040
ENSG00000053918	2785.31	-0.329239	0.00021435	0.00625837	KCNQ1
ENSG00000075292	1436.07	0.478635	0.000214317	0.00625837	ZNF638
ENSG00000102226	247.426	0.443471	0.000218035	0.00633789	USP11
ENSG00000121486	229.798	0.608018	0.000220039	0.0063821	TRMT1L
ENSG00000244242	115.794	-0.777751	0.000225258	0.00649911	IFITM10
ENSG00000163516	632.658	0.558941	0.000231212	0.00664772	ANKZF1
ENSG00000117305	336.829	0.539657	0.000232765	0.0066489	HMGCL
ENSG00000103160	339.779	0.430175	0.00023564	0.0067165	HSDL1
ENSG00000116871	4637.25	-0.255209	0.000238339	0.00676422	MAP7D1
ENSG00000135315	209.831	0.577991	0.000245028	0.00689475	CEP162
ENSG00000206337	684.265	0.650927	0.000244186	0.00689475	HCP5
ENSG00000164073	174.401	0.60575	0.000245619	0.00689666	MFSD8
ENSG00000120699	315.026	0.379284	0.000250583	0.006962	EXOSC8
ENSG00000103035	1855.4	-0.223945	0.000251705	0.00697847	PSMD7
ENSG00000126821	429.535	0.497177	0.000260149	0.00711626	SGPP1
ENSG00000146535	1648.59	-0.448005	0.000258995	0.00711626	GNA12
ENSG00000235652	136.437	0.468155	0.000268117	0.0072839	RP11-545I5.3
ENSG00000233885	154.628	0.466581	0.000272386	0.00735109	YEATS2-AS1
ENSG00000239713	848.776	0.442486	0.000274061	0.00736616	APOBEC3G
ENSG00000164187	310.532	0.538773	0.000275629	0.00737671	LMBRD2
ENSG00000089682	236.041	0.459344	0.000278855	0.00738378	RBM41
ENSG00000136699	1404.74	-0.302457	0.000280034	0.00738378	SMPD4
ENSG00000142409	1134.19	-0.421925	0.000280312	0.00738378	ZNF787
ENSG00000173145	108.365	0.647501	0.000279605	0.00738378	NOC3L
ENSG00000189319	2495.32	-0.424343	0.000278715	0.00738378	FAM53B
ENSG00000159579	462.19	0.324309	0.000287759	0.0075336	RSPRY1
ENSG00000118412	379.734	0.600907	0.000292451	0.0075974	CASP8AP2
ENSG00000024862	469.329	0.443967	0.000296558	0.00765885	CCDC28A
ENSG00000228737	173.682	-0.335016	0.000306645	0.00778623	AC008781.7
ENSG00000103187	51930.3	-0.267336	0.000307608	0.00779172	COTL1
ENSG00000120280	830.977	0.466285	0.000312605	0.00787298	CXorf21
ENSG00000144909	2193.87	0.339986	0.00032413	0.00807084	OSBPL11
ENSG00000130204	588.587	-0.345413	0.00032488	0.00807428	TOMM40
ENSG00000129534	2304.66	0.407509	0.000334185	0.00825888	MIS18BP1
ENSG00000155252	821.636	-0.637435	0.000335314	0.00827129	PI4K2A
ENSG00000060642	128.657	0.572242	0.000338612	0.00829066	PIGV
ENSG00000092108	815.135	0.362659	0.000350591	0.00853644	SCFD1
ENSG00000105323	7382.82	-0.213342	0.00035163	0.0085407	HNRNPUL1
ENSG00000008130	6320.16	0.392771	0.000353085	0.00854453	NADK
ENSG00000225830	185.844	0.545688	0.000359879	0.00866943	ERCC6
ENSG00000241839	4159	-0.440891	0.000359995	0.00866943	PLEKHO2
ENSG00000077420	3442.95	0.377622	0.000361418	0.00868785	APBB1IP
ENSG00000137700	140.139	0.416291	0.000368324	0.00877396	SLC37A4
ENSG00000172775	1325.66	0.301852	0.00037311	0.00882464	FAM192A
ENSG00000184900	2912	-0.389544	0.000376688	0.00889293	SUMO3
ENSG00000162517	856.364	0.280952	0.000378733	0.00892524	PEF1
ENSG00000197744	1282.26	-0.40765	0.000385858	0.00906081	PTMAP2
ENSG00000152213	616.649	0.563372	0.000391228	0.00913813	ARL11
ENSG00000122490	1914.18	-0.312747	0.000403516	0.00940849	PQLC1
ENSG00000185883	870.674	-0.296335	0.000407132	0.00947604	ATP6V0C
ENSG00000116574	1838.05	-0.586084	0.000413436	0.00955963	RHOU
ENSG00000132109	699.185	0.622109	0.000412828	0.00955963	TRIM21
ENSG00000246283	266.116	-0.404954	0.00041362	0.00955963	CTD-2036P10.3
ENSG00000077254	1619.18	0.322398	0.000423403	0.00969128	USP33
ENSG00000108506	149.802	0.502677	0.000428833	0.00969128	INTS2
ENSG00000122557	1239.91	0.250115	0.000428863	0.00969128	HERPUD2
ENSG00000167632	849.407	-0.304418	0.000424146	0.00969128	TRAPPC9
ENSG00000275400	304.209	-0.473567	0.000427117	0.00969128	RP4-756H11.5
ENSG00000184007	14183.4	-0.339781	0.000430242	0.00970581	PTP4A2
ENSG00000009790	2890.22	0.397597	0.00045443	0.00999265	TRAF3IP3
ENSG00000102710	1191.65	0.409433	0.000455357	0.00999265	SUPT20H
ENSG00000105700	1607.93	-0.207586	0.000450583	0.00999265	KXD1
ENSG00000139725	746.988	-0.479607	0.000454581	0.00999265	RHOF
ENSG00000158985	3684.56	-0.338341	0.000452823	0.00999265	CDC42SE2
ENSG00000163219	1329.53	0.486945	0.000452539	0.00999265	ARHGAP25
ENSG00000179978	154.849	0.642358	0.000448103	0.00999265	RP11-1319K7.1
ENSG00000182919	326.727	0.461406	0.00044925	0.00999265	C11orf54
ENSG00000105701	5355.46	-0.231334	0.00045781	0.0100139	FKBP8
ENSG00000146802	404.29	0.381161	0.000458315	0.0100139	TMEM168
ENSG00000227500	1138.01	-0.357937	0.000460028	0.0100347	SCAMP4
ENSG00000096384	8080.76	-0.313783	0.000466141	0.0101179	HSP90AB1
ENSG00000187037	361.756	0.445514	0.000471136	0.0101761	GPR141
ENSG00000115446	553.053	0.34197	0.00047959	0.0102913	UNC50
ENSG00000145246	843.05	0.48751	0.000478991	0.0102913	ATP10D
ENSG00000006016	167.567	-0.429035	0.000483208	0.0103353	CRLF1
ENSG00000065154	1623.15	-0.405391	0.000489862	0.0104148	OAT
ENSG00000143321	4754.64	-0.251384	0.000492128	0.0104247	HDGF
ENSG00000169641	676.419	-0.343405	0.00049979	0.0105701	LUZP1
ENSG00000136802	624.595	-0.452266	0.000503399	0.0106124	LRRC8A
ENSG00000172123	375.327	0.480647	0.000510337	0.0107363	SLFN12
ENSG00000137504	598.648	0.557606	0.000524047	0.0109083	CREBZF
ENSG00000132356	1469.21	0.25585	0.000524981	0.0109105	PRKAA1
ENSG00000162688	223.907	0.496932	0.000528707	0.0109534	AGL
ENSG00000120949	501.379	0.482074	0.000533369	0.0110327	TNFRSF8
ENSG00000232748	231.52	-0.464334	0.000535697	0.0110635	RP11-196G11.6
ENSG00000126790	114.948	0.560762	0.000548326	0.0111887	L3HYPDH
ENSG00000240849	638.801	-0.355835	0.000568456	0.011506	TMEM189
ENSG00000094914	499.296	0.260152	0.000578575	0.0116307	AAAS
ENSG00000101181	296.413	0.385008	0.000579903	0.0116307	MTG2
ENSG00000215251	760.096	-0.431863	0.000579133	0.0116307	FASTKD5
ENSG00000273221	154.268	0.599122	0.000581075	0.0116365	RP5-1180E21.5
ENSG00000103150	155.44	0.46298	0.000593598	0.0117664	MLYCD
ENSG00000128513	305.319	0.446835	0.000618974	0.0121738	POT1
ENSG00000108651	864.271	0.386912	0.000622302	0.012221	UTP6
ENSG00000172322	5774.02	0.620328	0.000625843	0.0122541	CLEC12A
ENSG00000023734	1851.99	-0.333063	0.000643808	0.01255	STRAP
ENSG00000163328	626.501	0.470183	0.00064758	0.0125813	GPR155
ENSG00000175130	1237.93	-0.518434	0.000648274	0.0125813	MARCKSL1
ENSG00000161800	132.181	0.564383	0.00065619	0.0126619	RACGAP1
ENSG00000175591	460.557	-0.530858	0.000663997	0.0127131	P2RY2
ENSG00000176102	241.356	0.434168	0.000665138	0.0127131	CSTF3
ENSG00000187210	365.32	0.560985	0.000665664	0.0127131	GCNT1
ENSG00000145439	210.344	0.541667	0.000673889	0.0128146	CBR4
ENSG00000186660	1892.58	-0.300013	0.000683918	0.0129308	ZFP91
ENSG00000139117	656.072	0.339471	0.000687795	0.0129669	CPNE8
ENSG00000124786	294.582	0.452927	0.00069038	0.0129971	SLC35B3
ENSG00000105829	144.569	0.62792	0.000700891	0.0131015	BET1
ENSG00000091106	1190.62	0.648773	0.000708078	0.0131534	NLRC4
ENSG00000123405	1604.34	0.643011	0.000708649	0.0131534	NFE2
ENSG00000116406	1452.17	0.505317	0.000712672	0.0132094	EDEM3
ENSG00000047932	545.266	0.397279	0.000721787	0.0132872	GOPC
ENSG00000128284	2138	0.478734	0.000723144	0.0132872	APOL3
ENSG00000139496	1280.13	0.328631	0.00072286	0.0132872	NUPL1
ENSG00000163568	139.499	0.664291	0.000733541	0.0133894	AIM2
ENSG00000168092	1574.65	-0.421027	0.000732714	0.0133894	PAFAH1B2
ENSG00000006327	125.624	-0.730365	0.00073847	0.0134453	TNFRSF12A
ENSG00000162929	127.135	0.508753	0.000738638	0.0134453	KIAA1841
ENSG00000160408	584.039	-0.434747	0.000740409	0.0134589	ST6GALNAC6
ENSG00000140455	4160.82	-0.286716	0.000746467	0.0135504	USP3
ENSG00000000457	279.775	0.482247	0.000749926	0.0135645	SCYL3
ENSG00000113638	158.233	0.592764	0.000749596	0.0135645	TTC33
ENSG00000148634	798.992	0.525256	0.000764709	0.0137867	HERC4
ENSG00000170185	1200.83	-0.29392	0.000786535	0.0141031	USP38
ENSG00000117682	457.466	0.274729	0.000794179	0.0142016	DHDDS
ENSG00000084110	874.259	0.566402	0.000799235	0.0142727	HAL
ENSG00000145416	4012.99	0.334877	0.000805747	0.0143133	MARCH1
ENSG00000135482	157.312	0.454235	0.000811878	0.0143502	ZC3H10
ENSG00000166170	1208.81	-0.367529	0.000814901	0.0143773	BAG5
ENSG00000099381	1247.5	-0.410893	0.000842958	0.0147345	SETD1A
ENSG00000196735	3689.22	-0.625573	0.000857545	0.0149104	HLA-DQA1
ENSG00000167325	250.431	0.357989	0.000868167	0.0150554	RRM1
ENSG00000152404	203.585	0.437274	0.000878972	0.0152029	CWF19L2
ENSG00000089335	155.218	0.590313	0.000889569	0.0153059	ZNF302
ENSG00000203644	321.722	-0.419918	0.000904624	0.0154242	RP11-332M2.1
ENSG00000163528	189.07	0.494001	0.0009059	0.015426	CHCHD4
ENSG00000169991	660.689	-0.61906	0.000916089	0.0155394	IFFO2
ENSG00000062725	566.276	0.395418	0.000919573	0.0155491	APPBP2
ENSG00000095383	1531.26	0.416543	0.000920197	0.0155491	TBC1D2
ENSG00000115904	1144.55	0.509893	0.000925968	0.0156266	SOS1
ENSG00000231684	324.188	-0.561885	0.000932368	0.0157145	EIF1P3
ENSG00000028528	2827.24	0.403306	0.000935558	0.0157482	SNX1
ENSG00000123607	317.038	0.387485	0.000939063	0.015787	TTC21B
ENSG00000171612	219.632	-0.629721	0.000942014	0.0158165	SLC25A33
ENSG00000156030	2441.77	-0.440285	0.000951785	0.0158996	ELMSAN1
ENSG00000164144	586.028	0.508618	0.000951724	0.0158996	ARFIP1
ENSG00000163811	777.421	-0.483978	0.000956736	0.0159045	WDR43
ENSG00000137171	274.024	0.381224	0.000958136	0.0159051	KLC4
ENSG00000160404	1224.7	-0.291617	0.00096426	0.0159665	TOR2A
ENSG00000118292	530.655	-0.269623	0.000977653	0.0160274	C1orf54
ENSG00000143761	12178.8	-0.261318	0.000971155	0.0160274	ARF1
ENSG00000211455	1237.45	0.339826	0.000973748	0.0160274	STK38L
ENSG00000116711	191.105	0.517719	0.000980041	0.0160467	PLA2G4A
ENSG00000163104	457.419	0.375374	0.000985676	0.0161189	SMARCAD1
ENSG00000067334	1932.36	-0.525777	0.000989619	0.0161235	DNTTIP2
ENSG00000169504	1740.09	-0.405099	0.000989399	0.0161235	CLIC4
ENSG00000142687	2189.21	0.378826	0.000996698	0.0161977	KIAA0319L
ENSG00000174744	1130.63	-0.237012	0.000998332	0.0161977	BRMS1
ENSG00000196756	300.588	-0.512739	0.00100142	0.0161977	SNHG17
ENSG00000197062	115.316	0.573592	0.00100645	0.0161977	ZSCAN26
ENSG00000245060	478.833	0.453152	0.00101015	0.0162374	LINC00847
ENSG00000116128	181.291	-0.483276	0.0010215	0.0163609	BCL9
ENSG00000198938	72233.4	-0.467998	0.00102831	0.0164183	MT-CO3
ENSG00000266962	190.919	0.507428	0.00104496	0.0165948	RP11-400F19.6
ENSG00000164168	462.581	0.490457	0.00106536	0.0167976	TMEM184C
ENSG00000119778	697.977	0.377644	0.00108295	0.0169533	ATAD2B
ENSG00000055070	3855.94	-0.259054	0.0011119	0.0173401	SZRD1
ENSG00000133104	873	0.341462	0.00111533	0.0173573	SPG20
ENSG00000102699	3120.94	0.503674	0.00112416	0.0174262	PARP4
ENSG00000135211	176.215	0.592238	0.00112503	0.0174262	TMEM60
ENSG00000152904	395.854	0.440841	0.0011379	0.0175842	GGPS1
ENSG00000141582	1695.84	-0.48059	0.00115592	0.0177794	CBX4
ENSG00000165655	436.55	-0.54766	0.00115526	0.0177794	ZNF503
ENSG00000105483	2900.08	0.375368	0.00118185	0.0180938	CARD8
ENSG00000173914	221.462	0.413209	0.00118107	0.0180938	RBM4B
ENSG00000108666	107.959	0.464634	0.00119138	0.0181764	C17orf75
ENSG00000223697	182.973	0.441368	0.00118995	0.0181764	AF230666.2
ENSG00000060749	641.301	0.373786	0.00120156	0.0182464	QSER1
ENSG00000112977	2739.81	-0.260169	0.00120761	0.0182547	DAP
ENSG00000154114	378.538	0.395541	0.00120896	0.0182547	TBCEL
ENSG00000276234	216.028	0.395266	0.0012148	0.0182697	TADA2A
ENSG00000185379	159.96	0.402739	0.0012169	0.0182701	RAD51D
ENSG00000107651	786.459	0.440249	0.00123006	0.0184202	SEC23IP
ENSG00000204619	1712.3	0.262464	0.00122937	0.0184202	PPP1R11
ENSG00000073737	140.959	0.674797	0.00124899	0.018667	DHRS9
ENSG00000186532	217.748	0.413969	0.00125506	0.0187153	SMYD4
ENSG00000139697	1252.84	-0.307635	0.00125887	0.0187183	SBNO1
ENSG00000142530	267.745	-0.301835	0.00125952	0.0187183	FAM71E1
ENSG00000174125	1728.54	0.448203	0.00126441	0.0187277	TLR1
ENSG00000104142	949.819	-0.313753	0.00128562	0.018976	VPS18
ENSG00000258232	591.205	-0.517862	0.00128692	0.018976	RP11-161H23.5
ENSG00000264364	1506.55	-0.25537	0.00129221	0.0190114	DYNLL2
ENSG00000034152	3831.22	-0.322535	0.00133367	0.0195708	MAP2K3
ENSG00000104047	242.751	0.364425	0.00133468	0.0195708	DTWD1
ENSG00000184203	1773.02	-0.437506	0.00133848	0.0195831	PPP1R2
ENSG00000267469	1546.52	-0.320614	0.00134863	0.019654	AC005944.2
ENSG00000130150	835.906	0.599727	0.00136297	0.0197227	MOSPD2
ENSG00000155330	332.161	-0.490904	0.00136208	0.0197227	C16orf87
ENSG00000185220	141.887	0.619084	0.00135958	0.0197227	PGBD2
ENSG00000255443	1763.4	-0.352623	0.00135897	0.0197227	RP1-68D18.4
ENSG00000213930	468.586	0.287964	0.0013654	0.0197362	GALT
ENSG00000133574	3642.48	0.667372	0.00137063	0.0197685	GIMAP4
ENSG00000168389	309.86	-0.493327	0.00137501	0.0197884	MFSD2A
ENSG00000171049	1485.49	0.580121	0.00137467	0.0197884	FPR2
ENSG00000213763	614.264	-0.412086	0.00138095	0.0198523	ACTBP2
ENSG00000135828	375.226	0.626077	0.0013839	0.0198728	RNASEL
ENSG00000142039	891.277	0.350523	0.00138856	0.0198934	CCDC97
ENSG00000151445	476.727	0.352028	0.00138984	0.0198934	VIPAS39
ENSG00000087095	335.491	0.319845	0.00139939	0.0200084	NLK
ENSG00000189050	467.596	0.3422	0.00140448	0.0200544	RNFT1
ENSG00000109572	792.177	0.439479	0.00141697	0.0201723	CLCN3
ENSG00000105472	235.696	-0.536971	0.0014237	0.0201767	CLEC11A
ENSG00000117362	4760.04	-0.221576	0.00142817	0.0201767	APH1A
ENSG00000267080	145.929	0.41966	0.0014215	0.0201767	ASB16-AS1
ENSG00000167208	1907.41	0.461588	0.00144037	0.0202866	SNX20
ENSG00000105229	359.383	0.306282	0.00144653	0.02033	PIAS4
ENSG00000101407	307.77	0.393794	0.00145992	0.0204311	TTI1
ENSG00000129292	1672.95	0.248366	0.00146603	0.0204949	PHF20L1
ENSG00000162889	3573.5	-0.408079	0.00146994	0.0205061	MAPKAPK2
ENSG00000132326	447.921	-0.546418	0.00147207	0.0205142	PER2
ENSG00000127334	680.716	-0.286811	0.00149762	0.0207824	DYRK2
ENSG00000213463	249.511	0.474616	0.00150363	0.020844	SYNJ2BP
ENSG00000154767	914.642	0.428567	0.00150786	0.020853	XPC
ENSG00000086827	237.257	0.512603	0.00152655	0.0208766	ZW10
ENSG00000101384	307.722	-0.496198	0.00152545	0.0208766	JAG1
ENSG00000104365	1892.54	0.366836	0.00152088	0.0208766	IKBKB
ENSG00000137145	694.794	0.435536	0.00152462	0.0208766	DENND4C
ENSG00000221821	120.992	-0.433739	0.00152156	0.0208766	C6orf226
ENSG00000188283	150.819	0.416765	0.00152927	0.0208916	ZNF383
ENSG00000082898	3040.11	0.372107	0.00153753	0.0209615	XPO1
ENSG00000163393	1135.74	0.394402	0.00154404	0.0210166	SLC22A15
ENSG00000115486	995.995	0.407355	0.00154691	0.0210243	GGCX
ENSG00000105053	766.009	0.273947	0.00157328	0.0213387	VRK3
ENSG00000258427	250.53	-0.351393	0.00157701	0.0213454	RBM8B
ENSG00000138078	346.658	0.59583	0.00158102	0.0213558	PREPL
ENSG00000156162	165.168	0.427009	0.00158589	0.0213998	DPY19L4
ENSG00000135297	418.24	0.429331	0.00159691	0.0214713	MTO1
ENSG00000239306	676.724	0.421747	0.0015977	0.0214713	RBM14
ENSG00000213516	744.924	-0.351258	0.00160385	0.0215321	RBMXL1
ENSG00000035687	1590.05	0.287032	0.00161835	0.0217046	ADSS
ENSG00000143622	2068.06	-0.490278	0.00162138	0.0217092	RIT1
ENSG00000187118	1128.71	0.345536	0.00162198	0.0217092	CMC1
ENSG00000123200	947.63	0.499001	0.00164568	0.0219089	ZC3H13
ENSG00000167491	1692.98	-0.275046	0.00164686	0.0219089	GATAD2A
ENSG00000178966	148.858	0.647758	0.00164618	0.0219089	RMI1
ENSG00000171163	254.703	0.496457	0.001657	0.0219673	ZNF692
ENSG00000254612	712.163	-0.351153	0.00165498	0.0219673	RP11-676M6.1
ENSG00000156469	131.279	0.4984	0.00167411	0.0221375	MTERF3
ENSG00000213015	378.037	-0.23164	0.00168321	0.022169	ZNF580
ENSG00000148926	460.262	-0.568637	0.00169837	0.0223024	ADM
ENSG00000180917	366.938	0.588858	0.00169873	0.0223024	CMTR2
ENSG00000184216	4435.94	-0.281608	0.0017015	0.0223024	IRAK1
ENSG00000158006	219.445	0.488531	0.00170696	0.0223258	PAFAH2
ENSG00000107789	167.363	0.483184	0.00172313	0.022515	MINPP1
ENSG00000149658	1229.91	-0.237812	0.00173929	0.0226813	YTHDF1
ENSG00000104976	515.157	-0.290375	0.0017429	0.0227059	SNAPC2
ENSG00000165233	1882.34	-0.448928	0.0017509	0.0227728	C9orf89
ENSG00000204231	1075.67	0.281539	0.00175149	0.0227728	RXRB
ENSG00000162385	613.467	-0.343875	0.00175359	0.0227777	MAGOH
ENSG00000153339	1584.38	0.289471	0.00175935	0.02283	TRAPPC8
ENSG00000101811	155.553	0.479898	0.0017706	0.0229282	CSTF2
ENSG00000102580	2347.24	-0.250788	0.00177287	0.0229282	DNAJC3
ENSG00000204261	2621.28	0.381686	0.00177155	0.0229282	PSMB8-AS1
ENSG00000100426	900.36	-0.276446	0.00177809	0.0229604	ZBED4
ENSG00000232024	290.692	-0.284437	0.00179664	0.0230869	LSM12P1
ENSG00000147457	769.418	0.437466	0.00181908	0.0232954	CHMP7
ENSG00000220205	1910.26	-0.27568	0.00182383	0.0233228	VAMP2
ENSG00000053254	4846.05	-0.326883	0.00184145	0.0234798	FOXN3
ENSG00000140443	356.521	-0.412579	0.00184569	0.0234885	IGF1R
ENSG00000258908	566.046	-0.613396	0.0018446	0.0234885	RP11-203M5.8
ENSG00000198690	419.542	0.368545	0.001856	0.0235969	FAN1
ENSG00000269292	888.751	-0.226872	0.00186066	0.0236071	CTB-12A17.3
ENSG00000164074	316.428	0.360832	0.00187031	0.0236649	C4orf29
ENSG00000198876	1057.62	0.528716	0.00187214	0.0236654	DCAF12
ENSG00000133606	5199.87	-0.244831	0.00188437	0.0237744	MKRN1
ENSG00000174600	558.485	0.612113	0.00190733	0.0239624	CMKLR1
ENSG00000168300	1072.65	0.402176	0.00192891	0.0241745	PCMTD1
ENSG00000181704	361.75	0.374592	0.00194606	0.0243664	YIPF6
ENSG00000136026	4369.06	-0.344909	0.00195151	0.0244076	CKAP4
ENSG00000236814	226.809	0.456482	0.00195915	0.0244144	RP11-446E9.1
ENSG00000135966	1214.75	-0.283268	0.00197009	0.0244889	TGFBRAP1
ENSG00000162222	204.509	0.560631	0.00197711	0.0244889	TTC9C
ENSG00000183077	263.998	0.348173	0.0019746	0.0244889	AFMID
ENSG00000223989	207.64	-0.358313	0.00197007	0.0244889	RP11-84A14.5
ENSG00000203950	239.333	0.32106	0.00199547	0.0246575	FAM127B
ENSG00000165861	433.816	0.356894	0.00199808	0.0246666	ZFYVE1
ENSG00000253276	520.923	-0.48341	0.00200464	0.0247069	CCDC71L
ENSG00000140265	491.301	0.380661	0.00200862	0.0247273	ZSCAN29
ENSG00000233830	707.3	-0.241365	0.00201085	0.0247317	EIF4HP1
ENSG00000015285	6476.16	0.184986	0.00202765	0.024892	WAS
ENSG00000134242	904.548	0.366916	0.00204896	0.0250372	PTPN22
ENSG00000103313	3935.75	0.414872	0.0020714	0.025218	MEFV
ENSG00000111647	2084.61	-0.247856	0.00207737	0.0252208	UHRF1BP1L
ENSG00000187994	313.006	0.379701	0.00207598	0.0252208	RINL
ENSG00000006715	1327.73	0.358707	0.00208946	0.0252515	VPS41
ENSG00000053770	522.225	0.431492	0.00208563	0.0252515	AP5M1
ENSG00000132196	107.136	0.504993	0.00208842	0.0252515	HSD17B7
ENSG00000180376	240.873	0.533033	0.0020995	0.0253264	CCDC66
ENSG00000110925	304.617	0.411517	0.00210193	0.0253325	CSRNP2
ENSG00000138190	442.923	0.308452	0.00213079	0.0256569	EXOC6
ENSG00000254838	494.233	0.598259	0.00214836	0.0258148	GVINP1
ENSG00000160055	166.881	0.315358	0.00215679	0.0258286	TMEM234
ENSG00000268001	562.93	0.527741	0.00215577	0.0258286	CARD8-AS1
ENSG00000147121	201.64	0.379746	0.00216226	0.0258707	KRBOX4
ENSG00000132434	288.488	-0.405691	0.0021666	0.0258991	LANCL2
ENSG00000259238	371.114	-0.408724	0.00217862	0.0259957	RP11-361D15.2
ENSG00000204520	266.288	0.348503	0.00218939	0.0261006	MICA
ENSG00000198712	62015.7	-0.394995	0.00220919	0.0262418	MT-CO2
ENSG00000023041	983.331	0.220992	0.00222362	0.0263658	ZDHHC6
ENSG00000182054	1856.88	-0.280438	0.00222222	0.0263658	IDH2
ENSG00000126067	2114.36	-0.233215	0.00224609	0.0265368	PSMB2
ENSG00000121089	797.804	-0.536307	0.00226405	0.0267012	NACA3P
ENSG00000128335	728.973	0.506604	0.00226985	0.0267457	APOL2
ENSG00000177666	4546.95	-0.275094	0.00227189	0.0267458	PNPLA2
ENSG00000170234	616.102	0.355867	0.00228769	0.02686	PWWP2A
ENSG00000185787	2706.92	-0.300241	0.00230637	0.0270312	MORF4L1
ENSG00000123091	1866.69	-0.377978	0.00235701	0.0273816	RNF11
ENSG00000170881	2705.28	-0.424937	0.00235202	0.0273816	RNF139
ENSG00000131669	5307.68	-0.47346	0.00236814	0.0274384	NINJ1
ENSG00000172354	7055.29	-0.222817	0.00236573	0.0274384	GNB2
ENSG00000269821	326.325	-0.295022	0.00237176	0.0274562	KCNQ1OT1
ENSG00000132604	382.459	0.372206	0.00237898	0.0275157	TERF2
ENSG00000081189	2693	0.336517	0.00239697	0.0276028	MEF2C
ENSG00000030066	637.79	0.403309	0.00240474	0.0276408	NUP160
ENSG00000128000	108.802	0.620944	0.00241074	0.0276408	ZNF780B
ENSG00000161956	343.898	0.394724	0.00240591	0.0276408	SENP3
ENSG00000215717	2961.42	-0.307866	0.0024102	0.0276408	TMEM167B
ENSG00000171115	1733.95	0.657713	0.0024134	0.0276472	GIMAP8
ENSG00000116497	361.895	0.375894	0.00242982	0.0277631	S100PBP
ENSG00000210082	71003.1	-0.360525	0.00244895	0.0279092	MT-RNR2
ENSG00000277346	230.462	-0.328973	0.00245713	0.0279541	AL662797.1
ENSG00000140598	364.732	0.391478	0.00247346	0.028107	EFTUD1
ENSG00000137992	158.326	0.499431	0.00249355	0.0282088	DBT
ENSG00000100883	687.418	0.392334	0.00251044	0.0282923	SRP54
ENSG00000104626	221.862	0.402111	0.00252711	0.0283697	ERI1
ENSG00000135637	218.769	0.446851	0.00252806	0.0283697	CCDC142
ENSG00000143971	140.991	0.403229	0.00253249	0.0283825	ETAA1
ENSG00000148459	166.301	0.365572	0.00255661	0.0285686	PDSS1
ENSG00000167635	957.621	0.425576	0.00257204	0.0286924	ZNF146
ENSG00000131779	327.012	0.50358	0.00257964	0.0287529	PEX11B
ENSG00000196642	1825.61	-0.217733	0.00259757	0.028904	RABL6
ENSG00000197601	2551.56	0.389123	0.00259581	0.028904	FAR1
ENSG00000160336	159.227	0.415265	0.00262093	0.0291148	ZNF761
ENSG00000165819	620.39	0.40822	0.00264906	0.0292304	METTL3
ENSG00000184432	2041.44	0.476072	0.0026549	0.0292461	COPB2
ENSG00000267533	217.482	-0.348739	0.00265298	0.0292461	RP11-815J4.7
ENSG00000170677	444.154	-0.460516	0.00266564	0.0293399	SOCS6
ENSG00000198804	207744	-0.377345	0.00267484	0.0293921	MT-CO1
ENSG00000161643	180.287	0.540466	0.00268425	0.0294709	SIGLEC16
ENSG00000124145	208.071	-0.651555	0.00270938	0.0296437	SDC4
ENSG00000107371	163.064	0.47355	0.00274744	0.0299761	EXOSC3
ENSG00000009844	740.586	0.435078	0.00275253	0.029996	VTA1
ENSG00000196199	962.995	0.421723	0.00278086	0.0302049	MPHOSPH8
ENSG00000163682	784.768	-0.579507	0.00278637	0.0302325	RPL9
ENSG00000272447	107.606	-0.435775	0.00281576	0.0304088	RP11-182L21.6
ENSG00000188305	114.734	0.630357	0.002827	0.0305052	C19orf35
ENSG00000175221	750.049	0.332117	0.00282961	0.0305084	MED16
ENSG00000136819	1763.77	-0.222359	0.00284378	0.0305905	C9orf78
ENSG00000268983	545.423	-0.261349	0.00285495	0.0306564	AC005253.4
ENSG00000162783	4052.86	-0.387304	0.00289024	0.0309817	IER5
ENSG00000211459	15814.8	-0.446396	0.00289463	0.0309817	MT-RNR1
ENSG00000230626	110.806	-0.373579	0.00289857	0.0309987	RP11-286H14.4
ENSG00000047621	330.227	0.376083	0.00291607	0.0310515	C12orf4
ENSG00000248275	168.122	-0.492766	0.00293115	0.0310952	TRIM52-AS1
ENSG00000115738	4481.58	-0.473092	0.00293698	0.031132	ID2
ENSG00000004961	428.108	0.336794	0.00295806	0.0313019	HCCS
ENSG00000188807	135.491	-0.436975	0.0029625	0.0313019	TMEM201
ENSG00000168329	3072.5	0.64537	0.00297785	0.031439	CX3CR1
ENSG00000141385	1203.3	-0.26444	0.00301572	0.0317879	AFG3L2
ENSG00000066336	15014.9	-0.223572	0.00302216	0.0318189	SPI1
ENSG00000100815	524.405	0.469032	0.00303858	0.0319523	TRIP11
ENSG00000099783	4892.95	-0.193379	0.00308821	0.0324483	HNRNPM
ENSG00000198001	1294.3	0.22522	0.00309816	0.032527	IRAK4
ENSG00000125450	652.506	0.38478	0.0031363	0.0327451	NUP85
ENSG00000139722	1050.09	-0.340623	0.00312948	0.0327451	VPS37B
ENSG00000243943	239.914	0.363409	0.00313276	0.0327451	ZNF512
ENSG00000069943	436.634	0.254595	0.00314338	0.032746	PIGB
ENSG00000105698	3923.84	-0.217752	0.00314156	0.032746	USF2
ENSG00000162757	582.49	0.391375	0.00316294	0.0328671	C1orf74
ENSG00000114346	133.156	0.427492	0.0032178	0.0333061	ECT2
ENSG00000107951	473.809	-0.363872	0.00324176	0.0333562	MTPAP
ENSG00000109062	3126.12	-0.417495	0.00323537	0.0333562	SLC9A3R1
ENSG00000136504	1569.68	-0.39185	0.00323598	0.0333562	KAT7
ENSG00000143079	148.635	0.534707	0.00322864	0.0333562	CTTNBP2NL
ENSG00000164305	373.538	0.442198	0.00324286	0.0333562	CASP3
ENSG00000266978	335.328	-0.462277	0.00322784	0.0333562	CTD-2369P2.5
ENSG00000231167	371.632	-0.352467	0.00332465	0.0340535	YBX1P2
ENSG00000172974	1250.01	-0.346086	0.00334516	0.0341687	AC007318.5
ENSG00000014123	614.628	0.347973	0.00337115	0.0342895	UFL1
ENSG00000188636	552.155	-0.33921	0.00336407	0.0342895	LDOC1L
ENSG00000196371	1415.42	-0.356284	0.0033707	0.0342895	FUT4
ENSG00000141026	221.659	-0.40302	0.00337921	0.0342934	MED9
ENSG00000272273	591.388	-0.57103	0.00338075	0.0342934	XXbac-BPG252P9.10
ENSG00000166508	859.933	0.298706	0.00339483	0.0344098	MCM7
ENSG00000099810	239.846	0.359964	0.00340981	0.0345351	MTAP
ENSG00000140332	5908.3	-0.505524	0.00341431	0.0345477	TLE3
ENSG00000176390	1768.24	0.27629	0.00343365	0.0346252	CRLF3
ENSG00000179409	466.222	-0.337918	0.00342719	0.0346252	GEMIN4
ENSG00000261879	763.453	0.437489	0.00344019	0.0346252	RP11-333E1.1
ENSG00000231160	352.292	-0.474088	0.00344825	0.0346321	KLF3-AS1
ENSG00000173275	111.853	0.421923	0.00346996	0.0347972	ZNF449
ENSG00000105176	979.553	-0.200571	0.00347874	0.0348587	URI1
ENSG00000144843	825.691	0.412068	0.00350877	0.0350798	ADPRH
ENSG00000106628	371.51	-0.368611	0.00352621	0.0352274	POLD2
ENSG00000138448	572.669	0.380446	0.00353447	0.0352832	ITGAV
ENSG00000129317	318.915	0.326521	0.00354799	0.0353914	PUS7L
ENSG00000064102	169.343	0.424064	0.00356067	0.0354376	ASUN
ENSG00000019995	1179.68	-0.244526	0.00356872	0.0354909	ZRANB1
ENSG00000088727	119.406	-0.325179	0.00357165	0.0354933	KIF9
ENSG00000228060	620.538	-0.337608	0.00357531	0.0355029	RP11-69E11.8
ENSG00000179967	211.615	-0.365327	0.0035943	0.0356647	PPP1R14BP3
ENSG00000196459	138.994	0.412936	0.00360014	0.0356676	TRAPPC2
ENSG00000183283	24190.4	-0.256546	0.00363449	0.0358746	DAZAP2
ENSG00000152484	1226.48	-0.339105	0.00364327	0.0359342	USP12
ENSG00000180667	612.389	-0.438507	0.00364597	0.0359342	YOD1
ENSG00000167778	657.995	0.344218	0.00365727	0.0360186	SPRYD3
ENSG00000043514	326.531	0.36337	0.00366777	0.0360502	TRIT1
ENSG00000136891	258.851	0.368725	0.00368466	0.0361535	TEX10
ENSG00000183337	883.199	-0.421307	0.00368987	0.0361777	BCOR
ENSG00000171865	298.72	-0.343153	0.00372503	0.0364413	RNASEH1
ENSG00000187325	285.295	-0.396214	0.00376594	0.0367869	TAF9B
ENSG00000141219	166.444	0.544024	0.00378734	0.0369686	C17orf80
ENSG00000181744	1323.96	-0.340672	0.00380149	0.0370793	C3orf58
ENSG00000204620	797.104	-0.4208	0.00382041	0.0372088	RP11-1148L6.9
ENSG00000066455	862.183	0.269827	0.00384972	0.0372928	GOLGA5
ENSG00000135148	1937.25	0.408118	0.00384127	0.0372928	TRAFD1
ENSG00000115919	2202.18	0.406557	0.00386383	0.037356	KYNU
ENSG00000205659	113.22	0.407864	0.0038742	0.0373816	LIN52
ENSG00000255883	116.809	-0.517586	0.00390295	0.0374871	RP11-79P5.10
ENSG00000100578	233.475	0.347119	0.00392096	0.037546	KIAA0586
ENSG00000197045	1430.36	-0.268461	0.00394196	0.0376972	GMFB
ENSG00000151414	1638.51	0.356663	0.00396031	0.0378178	NEK7
ENSG00000115966	726.457	0.296138	0.00399445	0.0379803	ATF2
ENSG00000268199	176.079	-0.433503	0.00401116	0.038083	CTD-3137H5.1
ENSG00000174243	1450.8	0.415228	0.00401978	0.0381099	DDX23
ENSG00000172273	291.057	0.390591	0.00404997	0.0383131	HINFP
ENSG00000175274	727.544	-0.402253	0.00404417	0.0383131	TP53I11
ENSG00000171130	162.024	-0.42307	0.00406147	0.0383399	ATP6V0E2
ENSG00000197713	444.821	0.451544	0.00405933	0.0383399	RPE
ENSG00000104969	1050.93	-0.246773	0.00408677	0.0384937	SGTA
ENSG00000233328	896.125	-0.30442	0.00409616	0.0385296	PFN1P1
ENSG00000229944	163.987	0.387579	0.00414062	0.0388371	EIF4EP2
ENSG00000196664	1134.13	0.585638	0.00415455	0.03894	TLR7
ENSG00000185716	137.068	0.411513	0.00416983	0.0390278	C16orf52
ENSG00000163563	20183	0.469986	0.00418274	0.0391124	MNDA
ENSG00000227345	334.621	0.40771	0.00418479	0.0391124	PARG
ENSG00000141580	2373.58	-0.31736	0.00420912	0.0392286	WDR45B
ENSG00000134255	935.903	0.363599	0.00425844	0.0394077	CEPT1
ENSG00000170006	3021.77	0.300361	0.00426118	0.0394077	TMEM154
ENSG00000138399	339.516	0.403193	0.00431044	0.0398088	FASTKD1
ENSG00000100985	158.26	-0.6201	0.00432314	0.039869	MMP9
ENSG00000143374	344.058	0.299909	0.00432873	0.0398926	TARS2
ENSG00000163961	842.876	-0.386146	0.00435239	0.0400079	RNF168
ENSG00000213918	479.28	0.327543	0.00435336	0.0400079	DNASE1
ENSG00000119844	2137.41	0.307928	0.00438829	0.0402728	AFTPH
ENSG00000101367	5044.24	-0.272528	0.00439495	0.0403059	MAPRE1
ENSG00000022567	386.317	0.401211	0.00441411	0.0403974	SLC45A4
ENSG00000258757	233.57	0.404374	0.00442342	0.0404546	RP11-841O20.2
ENSG00000254928	626.432	0.459542	0.00443903	0.0405131	RP11-702H23.6
ENSG00000006712	904.053	0.218205	0.00445386	0.0405927	PAF1
ENSG00000135077	1054.88	0.289632	0.00445545	0.0405927	HAVCR2
ENSG00000108091	1656.69	-0.27736	0.0044894	0.040747	CCDC6
ENSG00000145740	694.033	0.338717	0.0044959	0.040747	SLC30A5
ENSG00000151239	641.96	-0.351286	0.0044923	0.040747	TWF1
ENSG00000118971	271.12	-0.495559	0.00451642	0.0407683	CCND2
ENSG00000259956	2231.4	-0.217277	0.00451028	0.0407683	RBM15B
ENSG00000127554	390.475	-0.277703	0.00455266	0.0409865	GFER
ENSG00000172469	201.368	0.534879	0.00457188	0.0410522	MANEA
ENSG00000134758	2241.5	-0.407748	0.00460163	0.0412552	RNF138
ENSG00000121022	875.718	0.289881	0.00463172	0.0414405	COPS5
ENSG00000090581	1752.01	-0.180062	0.00463693	0.041459	GNPTG
ENSG00000091317	9397.84	-0.246139	0.00465597	0.0414853	CMTM6
ENSG00000137601	164.874	0.420924	0.00465477	0.0414853	NEK1
ENSG00000174775	173.914	-0.317417	0.0046605	0.0414853	HRAS
ENSG00000232934	171.179	0.357135	0.00466187	0.0414853	RP11-324O2.3
ENSG00000101544	766.703	-0.455217	0.00470163	0.041749	ADNP2
ENSG00000140368	2676.97	0.251067	0.00472456	0.0417616	PSTPIP1
ENSG00000162813	292.584	0.395908	0.00475788	0.0419157	BPNT1
ENSG00000187144	1247.98	-0.227197	0.00475221	0.0419157	SPATA21
ENSG00000080819	378.083	0.41238	0.00481446	0.0423475	CPOX
ENSG00000103051	1133.02	0.314056	0.00486115	0.0424664	COG4
ENSG00000166225	627.988	-0.250895	0.00487746	0.0425714	FRS2
ENSG00000010165	340.559	0.555758	0.00488423	0.0426022	METTL13
ENSG00000144026	143.739	0.515086	0.00491286	0.0427108	ZNF514
ENSG00000110619	1028.99	0.229601	0.00491994	0.0427442	CARS
ENSG00000138768	1221.72	0.315776	0.00496533	0.0430253	USO1
ENSG00000072415	221.003	-0.343576	0.00501105	0.0432881	MPP5
ENSG00000135336	271.473	0.332609	0.00501241	0.0432881	ORC3
ENSG00000278970	1068.04	0.316721	0.00501834	0.0432881	HEIH
ENSG00000145476	321.769	0.476092	0.00504517	0.0434319	CYP4V2
ENSG00000161217	1518.57	0.300316	0.00506896	0.0435799	PCYT1A
ENSG00000122435	110.777	0.49746	0.00509487	0.0437741	TRMT13
ENSG00000175104	604.929	-0.376132	0.00511958	0.0439577	TRAF6
ENSG00000049245	4047.95	-0.219602	0.005144	0.0440528	VAMP3
ENSG00000197798	389.022	0.454403	0.00515581	0.0441253	FAM118B
ENSG00000066135	801.938	0.306448	0.00517878	0.0442646	KDM4A
ENSG00000069329	2980.89	0.354953	0.00524301	0.0446689	VPS35
ENSG00000116793	241.785	0.339581	0.00525211	0.0446887	PHTF1
ENSG00000178623	498.019	-0.420761	0.00524973	0.0446887	GPR35
ENSG00000140749	2991.46	0.435846	0.0052813	0.0448792	IGSF6
ENSG00000152457	510.288	0.275958	0.00529337	0.0449528	DCLRE1C
ENSG00000114209	757.146	0.324473	0.0053001	0.044981	PDCD10
ENSG00000147592	172.976	0.508927	0.00530637	0.0450053	LACTB2
ENSG00000129911	946.034	-0.320821	0.00531381	0.045015	KLF16
ENSG00000181631	2035.64	0.497914	0.00531434	0.045015	P2RY13
ENSG00000148606	338.584	0.369516	0.00532231	0.0450471	POLR3A
ENSG00000204713	1261.87	0.406209	0.00532496	0.0450471	TRIM27
ENSG00000178977	182.2	0.524751	0.00533594	0.0451111	LINC00324
ENSG00000162695	497.757	0.288187	0.00537099	0.0453493	SLC30A7
ENSG00000179144	729.331	0.589832	0.00538005	0.0453592	GIMAP7
ENSG00000146842	288.397	0.359765	0.00542733	0.0456207	TMEM209
ENSG00000117533	673.608	0.291495	0.00546608	0.0458588	VAMP4
ENSG00000213203	1158.98	0.531588	0.00546977	0.0458606	GIMAP1
ENSG00000064313	527.484	0.25286	0.0054888	0.0459648	TAF2
ENSG00000101019	226.46	0.361815	0.00548916	0.0459648	UQCC1
ENSG00000176444	926.089	0.368809	0.00550946	0.0461055	CLK2
ENSG00000100124	192.192	0.376362	0.00553375	0.0461138	ANKRD54
ENSG00000170946	107.223	0.412536	0.00553821	0.0461138	DNAJC24
ENSG00000173905	549.117	0.322134	0.00553839	0.0461138	GOLIM4
ENSG00000253676	726.554	-0.388712	0.00553546	0.0461138	TAGLN2P1
ENSG00000112062	2729.09	0.369094	0.0055726	0.0463693	MAPK14
ENSG00000064763	633.033	0.343587	0.00559828	0.0465243	FAR2
ENSG00000174718	2894.52	0.452112	0.00561081	0.0465697	KIAA1551
ENSG00000085832	2367.86	0.286686	0.00566006	0.0468863	EPS15
ENSG00000133027	228.772	-0.322229	0.0056638	0.0468863	PEMT
ENSG00000083814	103.058	0.473392	0.00567141	0.0468957	ZNF671
ENSG00000169379	112.425	0.401354	0.00568816	0.046946	ARL13B
ENSG00000219545	286.039	0.374484	0.00573959	0.0472818	UMAD1
ENSG00000148925	315.553	0.408587	0.00575304	0.047363	BTBD10
ENSG00000103111	1300.51	0.356342	0.00576391	0.0473971	MON1B
ENSG00000186376	370.655	0.406378	0.00576437	0.0473971	ZNF75D
ENSG00000119318	3895.95	-0.210855	0.0057869	0.0475108	RAD23B
ENSG00000134955	2509.5	0.376792	0.0057855	0.0475108	SLC37A2
ENSG00000184182	783.361	-0.220104	0.00583535	0.0476551	UBE2F
ENSG00000118961	122.711	0.388275	0.00587409	0.0478225	C2orf43
ENSG00000139718	1976.12	-0.278336	0.0059061	0.0480239	SETD1B
ENSG00000119522	2764.42	-0.242452	0.00599478	0.0485655	DENND1A
ENSG00000185262	1739.15	-0.401942	0.00600065	0.0485832	UBALD2
ENSG00000171566	698.975	0.302622	0.00600944	0.0486245	PLRG1
ENSG00000102524	5402.27	0.296891	0.0060878	0.049138	TNFSF13B
ENSG00000143226	8601.45	0.336971	0.0061008	0.0492129	FCGR2A
ENSG00000204859	668.19	0.234284	0.00611126	0.0492672	ZBTB48
ENSG00000113369	2745.34	-0.337449	0.00611694	0.0492674	ARRDC3
ENSG00000269570	179.519	-0.361322	0.00612491	0.0492845	CMB9-55A18.1
ENSG00000183684	1259.28	-0.303573	0.006149	0.0494204	ALYREF
ENSG00000120868	2873.22	0.421507	0.0061566	0.0494514	APAF1
ENSG00000120509	131.11	0.33003	0.0061639	0.0494799	PDZD11
ENSG00000068784	544.688	0.287391	0.00617406	0.0495314	SRBD1
ENSG00000110756	592.939	0.408768	0.00618749	0.0495849	HPS5
ENSG00000109458	300.563	0.363746	0.00620459	0.0496856	GAB1
ENSG00000133704	1138.59	0.381409	0.00621557	0.0497132	IPO8
ENSG00000167851	3368.94	0.299468	0.00622439	0.0497247	CD300A
ENSG00000113300	990.058	0.306319	0.0062396	0.0497935	CNOT6
ENSG00000187555	3327.16	-0.210407	0.00625011	0.0498084	USP7
ENSG00000010404	4276.36	-0.231919	0.00627713	0.0499223	IDS
nSS_vs_HC
ENSG_ID	base_Mean	log2_FoldChange	p-value	FDR p-value	external_gene_name
ENSG00000174586	116.71	0.648875	0.000150834	0.0497364	ZNF497
ENSG00000138660	433.54	0.599403	2.20382e-06	0.00463435	AP1AR
ENSG00000079257	100.817	0.528973	0.000121963	0.0454056	LXN
ENSG00000173848	163.269	-0.867292	1.73024e-05	0.0130791	NET1

## Sheet: Yellow
pSS_vs_HC
ENSG_ID	base_Mean	log2_FoldChange	p-value	FDR p-value	external_gene_name
ENSG00000110455	394.821	0.943971	5.97441e-06	0.000606495	ACCS
ENSG00000213928	442.032	0.770941	1.77823e-05	0.00131102	IRF9
ENSG00000117475	239.623	0.752521	8.85617e-08	3.89583e-05	BLZF1
ENSG00000256660	282.205	0.668209	0.000725589	0.0132994	CLEC12B
ENSG00000165507	382.884	0.643824	0.000823208	0.0144659	C10orf10
ENSG00000259865	119.126	0.63415	0.000325907	0.00808459	RP11-488L18.10
ENSG00000196123	206.652	0.629614	0.000425601	0.00969128	KIAA0895L
ENSG00000173559	1164.92	0.627351	5.14902e-05	0.00256393	NABP1
ENSG00000168404	1625.98	0.623316	2.92967e-07	8.1507e-05	MLKL
ENSG00000185485	218.576	0.620233	0.000152051	0.00497921	SDHAP1
ENSG00000145868	648.222	0.619677	2.80765e-07	8.1507e-05	FBXO38
ENSG00000172888	319.186	0.604314	2.93694e-05	0.00185449	ZNF621
ENSG00000226321	265.521	0.599255	0.00581752	0.0476551	AC104809.3
ENSG00000117616	1730.84	0.596902	0.00179195	0.0230716	RSRP1
ENSG00000148481	244.224	0.561666	9.70928e-05	0.00381081	FAM188A
ENSG00000100201	8988.69	0.557144	1.53363e-05	0.0011976	DDX17
ENSG00000142102	1180.22	0.556778	0.00233148	0.0272047	ATHL1
ENSG00000225889	327.984	0.554621	0.000723737	0.0132872	AC074289.1
ENSG00000134830	694.301	0.540704	0.000187824	0.00572235	C5AR2
ENSG00000141497	324.557	0.539835	0.00172582	0.0225278	ZMYND15
ENSG00000227671	817.306	0.535515	0.00189885	0.0239173	RP11-488L18.4
ENSG00000196187	890.186	0.524675	7.46601e-05	0.00320941	TMEM63A
ENSG00000110888	220.544	0.513916	0.000133959	0.00465759	CAPRIN2
ENSG00000100288	162.918	0.51153	0.00106392	0.016795	CHKB
ENSG00000279696	106.249	0.504438	0.000549095	0.0111887	RP11-178H8.7
ENSG00000204681	2148.8	0.503021	0.00391781	0.037546	GABBR1
ENSG00000236287	839.528	0.492352	0.000759186	0.0137058	ZBED5
ENSG00000001631	340.921	0.49084	0.000268793	0.0072839	KRIT1
ENSG00000263165	195.016	0.489229	0.00245515	0.0279541	RP11-810M2.2
ENSG00000111581	352.014	0.472184	0.000127755	0.00452601	NUP107
ENSG00000080546	344.051	0.466589	0.00445698	0.0405927	SESN1
ENSG00000133874	269.164	0.465101	0.000894529	0.0153512	RNF122
ENSG00000090989	863.753	0.463585	6.08843e-06	0.000608962	EXOC1
ENSG00000267680	424.438	0.46285	0.000275435	0.00737671	ZNF224
ENSG00000113108	1066.38	0.459514	0.00231318	0.0270858	APBB3
ENSG00000113593	455.912	0.446576	1.03018e-05	0.000912431	PPWD1
ENSG00000159788	363.185	0.444281	0.000549391	0.0111887	RGS12
ENSG00000122008	813.644	0.439884	0.000162259	0.00515983	POLK
ENSG00000272638	123.597	0.439277	0.00459818	0.0412523	GS1-114I9.1
ENSG00000172197	512.439	0.434208	0.00493605	0.0428559	MBOAT1
ENSG00000197608	108.735	0.428396	0.00291683	0.0310515	ZNF841
ENSG00000204084	568.545	0.427962	0.00111291	0.0173401	INPP5B
ENSG00000264701	320.612	0.42733	0.00186892	0.0236649	RP11-6N17.10
ENSG00000140463	174.686	0.423094	0.000320897	0.00801295	BBS4
ENSG00000186019	238.593	0.420591	0.00256759	0.028667	AC084219.4
ENSG00000100023	906.299	0.412094	0.000316381	0.00795292	PPIL2
ENSG00000003756	2261.78	0.406739	0.00366946	0.0360502	RBM5
ENSG00000163728	773.632	0.404736	0.00236765	0.0274384	TTC14
ENSG00000250571	222.93	0.403123	0.00336103	0.0342895	GLI4
ENSG00000068400	1710.44	0.401451	0.000722633	0.0132872	GRIPAP1
ENSG00000198000	557.903	0.400831	0.00277078	0.0301451	NOL8
ENSG00000132300	766.995	0.395353	0.00450938	0.0407683	PTCD3
ENSG00000276842	128.331	0.393541	0.00383613	0.0372853	RP11-713N11.6
ENSG00000102078	105.145	0.392889	0.00316179	0.0328671	SLC25A14
ENSG00000120314	732.756	0.389726	0.000635894	0.012414	WDR55
ENSG00000198862	860.42	0.385865	0.00190054	0.0239173	LTN1
ENSG00000112343	2243.47	0.379304	0.000438671	0.00986226	TRIM38
ENSG00000112739	1887.75	0.370261	0.00399747	0.0379803	PRPF4B
ENSG00000099949	1187.36	0.369047	0.00435292	0.0400079	LZTR1
ENSG00000100519	649.996	0.36663	0.000217998	0.00633789	PSMC6
ENSG00000101639	860.938	0.362915	0.00157876	0.0213473	CEP192
ENSG00000138468	718.912	0.358306	0.00080585	0.0143133	SENP7
ENSG00000113810	494.46	0.356908	0.00399393	0.0379803	SMC4
ENSG00000066557	223.832	0.355294	0.0044773	0.0406935	LRRC40
ENSG00000237441	1841.49	0.352665	0.00220732	0.0262418	RGL2
ENSG00000185404	599.365	0.350242	0.00254433	0.0284555	SP140L
ENSG00000198825	235.609	0.349602	0.00151937	0.0208766	INPP5F
ENSG00000113643	537.369	0.347274	0.00355656	0.0354323	RARS
ENSG00000153975	203.03	0.345876	0.00457276	0.0410522	ZUFSP
ENSG00000244754	2487.12	0.343942	6.70189e-05	0.00302893	N4BP2L2
ENSG00000137760	130.972	0.340588	0.00484111	0.0424411	ALKBH8
ENSG00000278053	473.224	0.336154	0.000260356	0.00711626	DDX52
ENSG00000099899	793.468	0.334909	0.00127553	0.0188606	TRMT2A
ENSG00000281649	1104.04	0.331197	0.00120121	0.0182464	EBLN3
ENSG00000109466	758.14	0.330398	0.00311223	0.0326488	KLHL2
ENSG00000086102	637.114	0.328871	0.0017988	0.0230921	NFX1
ENSG00000223501	862.999	0.320725	0.00471867	0.0417616	VPS52
ENSG00000080608	254.148	0.283407	0.00419292	0.039133	KIAA0020
ENSG00000118308	1585.12	0.27716	0.000371265	0.00882464	LRMP
ENSG00000110066	901.49	0.270683	0.00553753	0.0461138	SUV420H1
ENSG00000114388	377.24	0.238319	0.00337281	0.0342895	NPRL2
ENSG00000161203	7244.91	-0.197329	0.00269882	0.0295817	AP2M1
ENSG00000124155	1971.05	-0.198855	0.00411896	0.0387165	PIGT
ENSG00000257103	3784.05	-0.200858	0.000789993	0.0141459	LSM14A
ENSG00000071127	8391.44	-0.202821	0.00119614	0.0182069	WDR1
ENSG00000160255	77676.6	-0.203949	9.73132e-05	0.00381081	ITGB2
ENSG00000160014	5437.86	-0.208444	0.00399338	0.0379803	CALM3
ENSG00000185825	3017.1	-0.209614	0.00502782	0.0433288	BCAP31
ENSG00000062485	3439.39	-0.211672	0.000161854	0.00515937	CS
ENSG00000168159	1811.28	-0.213276	0.00582852	0.0476551	RNF187
ENSG00000104774	9697.7	-0.220041	0.00423428	0.0393243	MAN2B1
ENSG00000124783	5974.7	-0.231482	0.00624972	0.0498084	SSR1
ENSG00000114302	1584.79	-0.23536	0.00197444	0.0244889	PRKAR2A
ENSG00000166454	1705.27	-0.236314	0.000977177	0.0160274	ATMIN
ENSG00000247596	2213.9	-0.25128	0.00371618	0.0363817	TWF2
ENSG00000067225	29665.4	-0.252923	0.00100393	0.0161977	PKM
ENSG00000142192	6698.74	-0.254534	0.00165791	0.0219673	APP
ENSG00000148248	3651.69	-0.254978	0.00046517	0.0101134	SURF4
ENSG00000159720	5796.88	-0.258429	0.00252082	0.0283645	ATP6V0D1
ENSG00000172803	5989.35	-0.262001	0.00567578	0.0469025	SNX32
ENSG00000244038	5179.12	-0.266704	0.000855604	0.0148963	DDOST
ENSG00000119335	5358.6	-0.273825	2.58748e-05	0.00168254	SET
ENSG00000026508	27855.2	-0.278633	0.00280743	0.0303686	CD44
ENSG00000251593	475.024	-0.282478	0.00589564	0.0479684	MSNP1
ENSG00000113391	489.807	-0.283706	0.00384497	0.0372928	FAM172A
ENSG00000187446	4562.65	-0.286465	0.00165279	0.0219657	CHP1
ENSG00000123444	397.119	-0.28777	0.00612835	0.0492845	KBTBD4
ENSG00000173456	599.324	-0.291697	0.000544197	0.0111692	RNF26
ENSG00000145901	4699.51	-0.292069	0.000248497	0.00693323	TNIP1
ENSG00000081019	536.83	-0.298799	0.00025471	0.00703222	RSBN1
ENSG00000181472	752.756	-0.304294	0.00397572	0.0379375	ZBTB2
ENSG00000161671	3088.26	-0.308519	4.4733e-06	0.000496085	EMC10
ENSG00000125817	2264.79	-0.310107	0.000604508	0.011907	CENPB
ENSG00000156471	2762.18	-0.311295	0.000722541	0.0132872	PTDSS1
ENSG00000180574	1327.88	-0.317696	0.00594709	0.0482977	EIF2S3L
ENSG00000268854	721.669	-0.325429	1.22229e-05	0.00102815	CTD-2545M3.2
ENSG00000100347	692.201	-0.326223	0.00203538	0.0249174	SAMM50
ENSG00000065150	1793.77	-0.332101	0.000468786	0.0101438	IPO5
ENSG00000173950	778.263	-0.338437	0.0014263	0.0201767	XXYLT1
ENSG00000167397	226.596	-0.338953	0.00249245	0.0282088	VKORC1
ENSG00000108100	7179.17	-0.340086	6.02458e-05	0.0027949	CCNY
ENSG00000167565	871.685	-0.356325	0.00263081	0.0291367	SERTAD3
ENSG00000180011	995.605	-0.361274	0.000364418	0.00872818	ZADH2
ENSG00000272540	1031.01	-0.362782	0.000232522	0.0066489	XXbac-BPG252P9.9
ENSG00000175895	1510.22	-0.36824	0.00618825	0.0495849	PLEKHF2
ENSG00000112078	4047.18	-0.374699	0.000546787	0.0111887	KCTD20
ENSG00000272324	139.478	-0.376621	0.00443702	0.0405131	CTD-2154B17.4
ENSG00000141627	1643.11	-0.377678	2.15801e-06	0.000302971	DYM
ENSG00000247373	541.388	-0.3777	0.000588757	0.0117369	RP11-486O12.2
ENSG00000087460	14349	-0.377834	5.40866e-06	0.00057348	GNAS
ENSG00000174579	1587.71	-0.379377	0.000555537	0.0112791	MSL2
ENSG00000218891	126.026	-0.397666	0.00133775	0.0195831	ZNF579
ENSG00000169018	2055.34	-0.407075	4.55421e-05	0.00234773	FEM1B
ENSG00000216285	545.141	-0.416052	0.000289425	0.0075336	RP11-490H24.5
ENSG00000273729	159.531	-0.42206	0.004224	0.0392821	RP11-7F17.8
ENSG00000248487	191.44	-0.424549	0.000305034	0.00777131	ABHD14A
ENSG00000267727	607.852	-0.436906	0.004692	0.0416972	CTD-2540B15.7
ENSG00000072954	229.51	-0.466205	0.00333065	0.0340733	TMEM38A
ENSG00000168556	193.593	-0.4794	0.00103056	0.0164256	ING2
ENSG00000218018	104.392	-0.518655	0.000819982	0.0144284	RP4-800J21.3
ENSG00000119669	973.081	-0.533948	0.000158177	0.00506665	IRF2BPL
ENSG00000179862	261.471	-0.574132	0.000645033	0.0125553	CITED4
ENSG00000170684	242.249	-0.575112	0.000141396	0.00481284	ZNF296
ENSG00000175213	238.525	-0.579807	0.000110802	0.0040845	ZNF408
ENSG00000155090	8239.59	-0.595555	0.000321198	0.00801295	KLF10
ENSG00000132819	1000.07	-0.597952	1.78642e-06	0.000274132	RBM38
ENSG00000137040	710.444	-0.602416	1.55719e-06	0.000247594	RANBP6
ENSG00000172409	362.041	-0.710697	2.26511e-06	0.000307658	CLP1

## Sheet: Left-out
pSS_vs_HC
ENSG_ID	base_Mean	log2_FoldChange	p-value	FDR p-value	external_gene_name
ENSG00000184678	522.361	0.665423	0.000201465	0.00604258	HIST2H2BE
ENSG00000111837	100.288	0.589258	0.00104723	0.016611	MAK
ENSG00000025434	250.533	0.497545	0.000651778	0.0126307	NR1H3
ENSG00000013016	131.176	0.472699	0.00471168	0.041749	EHD3
ENSG00000150527	120.093	0.320098	0.00200509	0.0247069	CTAGE5
ENSG00000188206	748.717	0.249278	0.00214821	0.0258148	HNRNPU-AS1
ENSG00000084112	1995.08	-0.257822	0.00499219	0.043173	SSH1
ENSG00000113749	1120.2	-0.270684	0.00587049	0.0478225	HRH2
ENSG00000160803	611.992	-0.280875	0.00388155	0.0373816	UBQLN4
ENSG00000105879	642.146	-0.317729	0.00311807	0.032684	CBLL1
ENSG00000182810	537.396	-0.370519	0.00239255	0.0275759	DDX28
ENSG00000100335	1005.72	-0.407854	3.48568e-05	0.00204149	MIEF1
ENSG00000020181	724.081	-0.410331	0.00238696	0.0275759	GPR124
ENSG00000168612	149.151	-0.448862	0.000289179	0.0075336	ZSWIM1
ENSG00000164284	133.978	-0.449018	0.00283571	0.0305493	GRPEL2
ENSG00000165410	131.229	-0.689891	0.000425707	0.00969128	CFL2
nSS_vs_HC
ENSG_ID	base_Mean	log2_FoldChange	p-value	FDR p-value	external_gene_name
ENSG00000274012	179.824	1.03105	2.0375e-06	0.00463435	RN7SL2
ENSG00000197170	628.246	-0.452154	0.000135736	0.0489541	PSMD12
